# Supplementary material for: Engraftment of self-renewing endometrial epithelial organoids promotes endometrial regeneration by differentiating into functional glands in rats
Source: Front Bioeng Biotechnol. 2024 Dec 11;12:1449955. doi: 10.3389/fbioe.2024.1449955 (PMC11668608; doi:10.3389/fbioe.2024.1449955)
Supplement: Supplementary file 1 [file Table2.XLSX]

## Sheet: Table S3
Table S2. Genes significantly upregulated in rEEOs.
Ensembl Gene ID	Gene Symbol	GenBank Desc	EEO1 TPM	EEO2 TPM	EEO3 TPM	BMSC1 TPM	BMSC2 TPM	BMSC3 TPM	log2 (EEO / BMSC)	Qvalue (EEO / BMSC)
ENSRNOG00000013973	'Lcn2'	lipocalin 2	6761.19	15063.8	9694.24	0	0.16	0	17.7856	3.02253e-42
ENSRNOG00000058780	'Igfbp1'	insulin-like growth factor binding protein 1	1798.73	2815.83	1643.24	0	0	0	17.4634	8.51831e-43
ENSRNOG00000046834	'C3'	complement C3	6026.9	2528.14	2007.54	0	0.05	0.02	17.2269	8.18922e-94
ENSRNOG00000051235	'Cfb'	complement factor B	2567.07	1359.01	1122.37	0	0.04	0	17.0017	7.44179e-43
ENSRNOG00000005858	'Kap'	kidney androgen regulated protein	5180.33	1127.91	7665.22	0	0	0	16.8884	1.57916e-33
ENSRNOG00000029399	'Bcam'	basal cell adhesion molecule (Lutheran blood group)	1074.2	658.03	816.25	0	0	0	16.8766	5.24569e-44
ENSRNOG00000007886	'Orm1'	orosomucoid 1	1502.39	6610.6	983.47	0	0	0	16.7032	6.20247e-18
ENSRNOG00000015667	'Epcam'	epithelial cell adhesion molecule	1113.46	1059.88	1062.38	0	0	0	16.5367	1.02154e-41
ENSRNOG00000013280	'Olfm4'	olfactomedin 4	2757.23	486.8	421.6	0	0	0.04	16.5253	3.02417e-32
ENSRNOG00000053430	'Slco4a1'	solute carrier organic anion transporter family, member 4a1	562.27	437.98	461.38	0	0	0	16.4677	4.56206e-42
ENSRNOG00000024346	'Plet1'	placenta expressed transcript 1	1400.15	956.97	1213.78	0	0	0	16.3545	2.91389e-41
ENSRNOG00000019854	'Napsa'	napsin A aspartic peptidase	555.12	1425.28	1019.23	0	0	0	16.2697	1.84413e-34
ENSRNOG00000008422	'Lpo'	lactoperoxidase	2309.06	317.79	263.26	0	0	0.04	16.0933	1.27937e-28
ENSRNOG00000046699	'Slpi'	secretory leukocyte peptidase inhibitor	7659.92	1407.74	952.99	0	0	0	16.0874	1.21255e-29
ENSRNOG00000025608	'Lrat'	lecithin retinol acyltransferase	305.68	161.91	129.51	0	0	0	16.0482	4.95873e-38
ENSRNOG00000012222	'Cdh16'	cadherin 16	183.07	438.7	375.58	0	0	0	15.9544	1.76106e-33
ENSRNOG00000026203	'Pax8'	paired box 8	369.94	351.12	469.53	0	0	0	15.9468	9.10188e-38
ENSRNOG00000055672	'Gpx2'	glutathione peroxidase 2	1538.99	685.28	1075.24	0	0	0	15.6711	8.26539e-37
ENSRNOG00000020151	'Cdh1'	cadherin 1	337.65	107.64	136.68	0	0	0	15.6695	1.09091e-34
ENSRNOG00000003899	'Krt19'	keratin 19	587.12	622.78	691.64	0	0	0	15.5679	3.77342e-36
ENSRNOG00000026650	'Tmprss4'	transmembrane serine protease 4	595.67	685.83	648.44	0	0.05	0	15.4906	8.15491e-36
ENSRNOG00000001476	'Cldn4'	claudin 4	108.07	534.67	500.45	0	0	0	15.4066	5.19749e-27
ENSRNOG00000053272	'Chi3l1'	chitinase 3 like 1	103.87	982.48	126.72	0	0	0	15.4059	2.26981e-12
ENSRNOG00000007080	'Kif12'	kinesin family member 12	227.45	443.02	242.33	0	0	0	15.3935	2.9621e-32
ENSRNOG00000006330	'Elf3'	E74 like ETS transcription factor 3	338.3	227.77	464.85	0	0	0	15.324	9.41534e-34
ENSRNOG00000047027	'Unc93a'	unc-93 homolog A	391.16	221.3	223.82	0	0	0	15.2809	8.30921e-36
ENSRNOG00000004405	'Pigr'	polymeric immunoglobulin receptor	1024.96	284.91	528.84	0	0.05	0	15.2777	1.28555e-41
ENSRNOG00000047393	'Krt18'	keratin 18	969.81	912.04	1152.91	0	0.08	0	15.2585	6.10718e-35
ENSRNOG00000002843	'Cxcl6'	C-X-C motif chemokine ligand 6	1029.3	48.59	259.28	0	0	0	15.2333	5.40647e-16
ENSRNOG00000018740	'Ugt1a1'	UDP glucuronosyltransferase family 1 member A1	221	200.13	321.45	0	0	0	15.0756	4.61157e-33
ENSRNOG00000038720	'Cdkl1'	cyclin dependent kinase like 1	182.45	146.84	146.35	0	0	0	15.0068	1.9243e-34
ENSRNOG00000023449	'Atg9b'	autophagy related 9B	233.24	961.84	834.03	0	0.05	0.04	14.9709	5.05105e-43
ENSRNOG00000013967	'Blnk'	B-cell linker	314.4	381.56	223.73	0	0	0	14.9352	1.94803e-32
ENSRNOG00000019937	'Kcnk1'	potassium two pore domain channel subfamily K member 1	272.18	107.92	181.41	0	0	0	14.777	2.83671e-32
ENSRNOG00000046007	'Cldn3'	claudin 3	271.87	327.48	344.45	0	0	0	14.6878	8.84306e-32
ENSRNOG00000011994	'Perp'	p53 apoptosis effector related to PMP22	284.43	215.09	225.36	0	0	0	14.6864	1.1373e-33
ENSRNOG00000008065	'Wwc1'	WW and C2 domain containing 1	134.61	66.17	68.23	0	0	0	14.6657	1.90272e-32
ENSRNOG00000018953	'Cblc'	Cbl proto-oncogene C	295.05	290.32	218.88	0	0	0	14.6415	1.84156e-32
ENSRNOG00000016753	'Slc14a1'	solute carrier family 14 member 1 (Kidd blood group)	161	156.1	82.27	0	0	0	14.6282	1.27784e-30
ENSRNOG00000004626	'Slc34a2'	solute carrier family 34 member 2	326.97	155.13	132.1	0	0.03	0	14.4517	8.7746e-31
ENSRNOG00000017325	'Cldn7'	claudin 7	323.78	294.93	299.07	0	0	0	14.4152	6.17741e-32
ENSRNOG00000010085	'Cldn10'	claudin 10	93.19	624.67	189.92	0	0	0	14.3949	3.39594e-14
ENSRNOG00000005053	'Egln3'	egl-9 family hypoxia-inducible factor 3	102.98	119.36	132.05	0	0	0	14.3815	1.37735e-30
ENSRNOG00000012811	'Spint1'	serine peptidase inhibitor, Kunitz type 1	289.85	267.64	301.91	0	0.05	0	14.3095	2.62904e-31
ENSRNOG00000051372	'Mycn'	MYCN proto-oncogene, bHLH transcription factor	165.96	135.43	79.59	0	0	0	14.3042	3.49666e-30
ENSRNOG00000014573	'Ckmt1b'	creatine kinase, mitochondrial 1	280.48	165.32	264.6	0	0	0	14.2951	6.0404e-31
ENSRNOG00000008855	'Gjb2'	gap junction protein, beta 2	573.1	108.26	182.79	0	0.05	0	14.2807	1.45382e-26
ENSRNOG00000008979	'Guca2b'	guanylate cyclase activator 2B	21.81	545.72	2976.5	0	0	0	14.2681	4.45124e-07
ENSRNOG00000020952	'Cgn'	cingulin	77.76	42.53	39.16	0	0	0	14.0697	4.72322e-30
ENSRNOG00000020014	'Myh14'	myosin heavy chain 14	68.95	19.83	36.14	0	0	0	14.0662	7.04574e-28
ENSRNOG00000008184	'Esrp1'	epithelial splicing regulatory protein 1	109.71	72.21	59.48	0	0	0	14.0604	2.0506e-30
ENSRNOG00000013928	'Dsp'	desmoplakin	49.79	16.08	22.29	0	0	0	14.048	6.63662e-28
ENSRNOG00000025581	'Vwa2'	von Willebrand factor A domain containing 2	84.74	37.42	72.16	0	0	0	14.0412	4.16196e-29
ENSRNOG00000019203	'Eya2'	EYA transcriptional coactivator and phosphatase 2	201.44	90.16	81.6	0	0	0	14.0051	2.34617e-29
ENSRNOG00000009572	'Hgfac'	HGF activator	160.88	121.14	134.69	0	0	0	13.9993	1.50615e-30
ENSRNOG00000021053	'Lsr'	lipolysis stimulated lipoprotein receptor	171.62	122.83	117.98	0	0	0	13.9611	1.83954e-30
ENSRNOG00000002408	'Rbm47'	RNA binding motif protein 47	123.4	27.82	33.92	0	0	0	13.9496	3.34904e-27
ENSRNOG00000004411	'Tspan8'	tetraspanin 8	2033.83	1319.54	1020.01	0	0.31	0	13.9396	2.40738e-55
ENSRNOG00000009144	'Lad1'	ladinin 1	163.63	95.81	101.61	0	0	0	13.9362	3.95899e-30
ENSRNOG00000015992	'Ccl20'	C-C motif chemokine ligand 20	256.2	458.99	538.14	0	0	0	13.9333	2.48505e-26
ENSRNOG00000012215	'Baiap2l2'	BAR/IMD domain containing adaptor protein 2 like 2	90.29	131.19	143.22	0	0	0	13.9163	1.2559e-27
ENSRNOG00000004932	'Sel1l3'	SEL1L family member 3	116.14	19.53	43.83	0	0	0	13.8449	1.7187e-24
ENSRNOG00000004062	'C4bpa'	complement component 4 binding protein, alpha	118.68	120.96	62.81	0	0	0	13.7939	1.27679e-27
ENSRNOG00000013062	'Cyp24a1'	cytochrome P450, family 24, subfamily a, polypeptide 1	157.82	50.19	20.23	0	0	0	13.7808	9.23827e-23
ENSRNOG00000033261	'Fam107a'	family with sequence similarity 107, member A	140.67	65.27	37.57	0	0	0	13.7786	4.61278e-26
ENSRNOG00000008837	'Ass1'	argininosuccinate synthase 1	349.8	223.95	263.89	0	0.07	0	13.7283	1.58789e-29
ENSRNOG00000005082	'Irf6'	interferon regulatory factor 6	71.72	41.03	42.9	0	0	0	13.695	5.22533e-29
ENSRNOG00000001571	'Cldn8'	claudin 8	44.83	138.52	86.21	0	0	0	13.6815	9.54221e-24
ENSRNOG00000011517	'Tnfrsf21'	TNF receptor superfamily member 21	82.13	33.03	31.21	0	0	0	13.6745	4.58365e-27
ENSRNOG00000025764	'Mt1'	metallothionein 1	5227.86	4355.93	11990.4	0	1.02	1.17	13.6652	6.80703e-31
ENSRNOG00000013907	'Sall1'	spalt-like transcription factor 1	51.77	30.62	33.74	0	0	0	13.6467	5.49797e-29
ENSRNOG00000000515	'Mapk13'	mitogen activated protein kinase 13	116.08	131.02	76.7	0	0	0	13.5392	6.40424e-27
ENSRNOG00000008356	'Myo5c'	myosin VC	49.87	48.77	47.82	0	0.01	0	13.4995	5.49624e-28
ENSRNOG00000016750	'Cyp26a1'	cytochrome P450, family 26, subfamily a, polypeptide 1	112.22	174.59	45.78	0	0	0	13.4673	3.84354e-23
ENSRNOG00000013102	'Entpd2'	ectonucleoside triphosphate diphosphohydrolase 2	105.9	75.04	100.72	0	0	0	13.4497	5.31358e-28
ENSRNOG00000008525	'Csf3'	colony stimulating factor 3	224.58	96.83	162.93	0	0	0	13.4013	6.70136e-27
ENSRNOG00000004414	'F11r'	F11 receptor	254.96	155.78	154.01	0	0.05	0	13.3641	8.29679e-28
ENSRNOG00000014652	'Aqp8'	aquaporin 8	601.72	287.66	52.12	0	0.09	0	13.3389	1.66381e-20
ENSRNOG00000032669	'Serpina1'	serpin family A member 1	157.62	110.19	90.2	0	0	0	13.2639	4.10962e-27
ENSRNOG00000004743	'Cdcp1'	CUB domain containing protein 1	50.15	15.17	24.45	0	0	0	13.2495	5.04408e-25
ENSRNOG00000070099	'Crb3'	crumbs cell polarity complex component 3	248.43	215.81	232.59	0	0	0	13.245	3.56865e-27
ENSRNOG00000010650	'Plekhh1'	pleckstrin homology, MyTH4 and FERM domain containing H1	37.69	18.02	24.42	0	0	0	13.2394	5.73763e-27
ENSRNOG00000004273	'Ifitm1'	interferon induced transmembrane protein 1	805.76	393.19	914.78	0	0.25	0	13.2272	2.4574e-25
ENSRNOG00000008615	'Mal2'	mal, T-cell differentiation protein 2	188.94	59.56	87.02	0.04	0	0	13.1923	4.4694e-25
ENSRNOG00000007823	'Hoxb6'	homeo box B6	91.77	87.21	83.66	0	0	0	13.1915	8.90019e-27
ENSRNOG00000007433	'Cyb561'	cytochrome b-561	69.95	53.74	55.51	0	0	0	13.1658	3.3539e-27
ENSRNOG00000007247	'A2ml1'	alpha-2-macroglobulin-like 1	54.05	0.25	41.54	0	0	0	13.1563	2.00675e-06
ENSRNOG00000001976	'Tmprss2'	transmembrane serine protease 2	103.4	74.33	99.51	0	0.03	0	13.1371	1.303e-26
ENSRNOG00000014322	'Kazn'	kazrin, periplakin interacting protein	72.82	13.25	29.9	0	0	0	13.1324	1.88995e-22
ENSRNOG00000008401	'Card10'	caspase recruitment domain family, member 10	41.05	34.22	23.9	0	0	0	13.1055	4.55035e-26
ENSRNOG00000016526	'Dsg2'	desmoglein 2	44.27	13.47	16.6	0	0	0	13.0749	4.99495e-24
ENSRNOG00000021274	'Fermt1'	FERM domain containing kindlin 1	59.9	8.44	19.52	0	0	0	13.0237	6.76799e-21
ENSRNOG00000012701	'Map7'	microtubule-associated protein 7	41.9	30.12	30.18	0	0	0	12.9907	1.63191e-26
ENSRNOG00000000386	'Pbld1'	phenazine biosynthesis-like protein domain containing 1	122.8	119.21	122.91	0	0.05	0	12.9715	6.51818e-26
ENSRNOG00000021097	'Hpn'	hepsin	82.6	82.89	76.84	0	0	0	12.9559	1.08171e-25
ENSRNOG00000005770	'Sostdc1'	sclerostin domain containing 1	61.73	121.69	63.66	0	0	0	12.9534	7.37814e-23
ENSRNOG00000015279	'Vtcn1'	V-set domain containing T cell activation inhibitor 1	61.46	54	31.01	0	0	0	12.9405	8.99991e-25
ENSRNOG00000039971	'Ctla2a'	cytotoxic T lymphocyte-associated protein 2 alpha	188.45	118.63	285.35	0	0	0	12.9215	1.55187e-23
ENSRNOG00000018297	'Ocln'	occludin	60.08	21.51	28.63	0	0	0	12.9061	1.8404e-24
ENSRNOG00000034236	'C2cd4a'	C2 calcium-dependent domain containing 4A	13.68	43.64	20.28	0	0	0.01	12.8535	5.42285e-21
ENSRNOG00000013927	'Jag2'	jagged canonical Notch ligand 2	20.72	30.26	17.26	0	0	0	12.8505	1.14978e-23
ENSRNOG00000000368	'Grik2'	glutamate ionotropic receptor kainate type subunit 2	103.63	8.64	19.59	0	0	0	12.8505	7.47694e-18
ENSRNOG00000015152	'Pkp3'	plakophilin 3	38.28	35.29	28.91	0	0	0	12.8476	1.51447e-25
ENSRNOG00000016397	'Tmprss13'	transmembrane serine protease 13	18.9	54.68	29.94	0	0	0	12.8345	4.09272e-21
ENSRNOG00000039969	'Dsc2'	desmocollin 2	45.53	20.62	23.42	0	0	0	12.8331	2.32183e-25
ENSRNOG00000013053	'Trpm6'	transient receptor potential cation channel, subfamily M, member 6	36.52	17.6	16.07	0	0.01	0	12.8309	1.07661e-24
ENSRNOG00000000878	'Slc44a4'	solute carrier family 44, member 4	84.02	36.4	46.3	0	0	0	12.8287	8.1534e-25
ENSRNOG00000021011	'Fut2'	fucosyltransferase 2	44.95	24.59	45.1	0	0	0	12.7863	1.87578e-24
ENSRNOG00000006670	'Rai2'	retinoic acid induced 2	61.59	43.64	36.98	0	0	0	12.7851	2.5465e-25
ENSRNOG00000003098	'Prom1'	prominin 1	118.7	31.59	36.31	0	0.03	0	12.7846	2.57344e-22
ENSRNOG00000029029	'Cxadrl1'	coxsackie virus and adenovirus receptor-like 1	90.68	79.96	91.79	0	0	0	12.7372	5.70674e-25
ENSRNOG00000022505	'Slc17a4'	solute carrier family 17, member 4	17.66	44.95	37.23	0	0	0	12.7142	4.80185e-21
ENSRNOG00000006030	'Ptprz1'	protein tyrosine phosphatase, receptor type Z1	30.82	14.93	11.05	0	0	0	12.707	1.78825e-23
ENSRNOG00000023320	'Tspan1'	tetraspanin 1	318.49	118.55	179.87	0	0	0.05	12.703	5.09222e-24
ENSRNOG00000017619	'Aldh1a1'	aldehyde dehydrogenase 1 family, member A1	69.47	32.19	60.8	0	0	0	12.6906	5.53355e-24
ENSRNOG00000007740	'Tacstd2'	tumor-associated calcium signal transducer 2	72.18	45.83	85.06	0	0	0	12.6905	7.11086e-24
ENSRNOG00000020836	'Rorc'	RAR-related orphan receptor C	47.82	60.06	44.4	0	0	0	12.6685	8.15448e-24
ENSRNOG00000007539	'Rsad2'	radical S-adenosyl methionine domain containing 2	6.58	19.65	51.26	0	0	0	12.6533	3.07169e-17
ENSRNOG00000018350	'Shtn1'	shootin 1	48.67	17.35	23.74	0	0	0	12.6298	2.42267e-23
ENSRNOG00000034200	'Atp8a1'	ATPase phospholipid transporting 8A1	21.05	5.15	10.57	0	0	0	12.6107	7.15721e-22
ENSRNOG00000003601	'RGD1564463'	similar to Mdes protein	170.98	13.81	36.91	0	0	0	12.6065	2.60748e-17
ENSRNOG00000014714	'Trpv6'	transient receptor potential cation channel, subfamily V, member 6	214.4	45.83	133.92	0	0.03	0.04	12.6035	4.37925e-27
ENSRNOG00000020532	'Kcnq1'	potassium voltage-gated channel subfamily Q member 1	56.21	21.04	25.99	0	0	0	12.5974	2.63501e-23
ENSRNOG00000017766	'Car12'	carbonic anhydrase 12	40.63	21.23	38.98	0	0	0	12.5878	1.44366e-23
ENSRNOG00000009564	'Prr15'	proline rich 15	103.7	110.53	227.27	0	0.08	0	12.5696	1.04311e-21
ENSRNOG00000008057	'Krt7'	keratin 7	794.76	409.69	424.6	0.05	0.15	0.11	12.5625	3.51197e-84
ENSRNOG00000007000	'Grhl2'	grainyhead-like transcription factor 2	30.55	13.41	13.43	0	0	0	12.5585	2.54699e-23
ENSRNOG00000005687	'Slc6a14'	solute carrier family 6 member 14	118.75	11.72	29.9	0	0	0	12.5571	5.55703e-18
ENSRNOG00000057855	'F5'	coagulation factor V	29.23	4.05	15.02	0	0	0	12.5471	1.81047e-19
ENSRNOG00000019862	'Pinlyp'	phospholipase A2 inhibitor and LY6/PLAUR domain containing	454.61	382.03	311.9	0	0.21	0	12.5301	2.32692e-24
ENSRNOG00000001618	'Ripk4'	receptor-interacting serine-threonine kinase 4	35.61	20.96	21.37	0	0	0	12.5089	2.47039e-24
ENSRNOG00000037374	'Ly6al'	lymphocyte antigen 6 complex, locus A-like	130.86	272.43	76.47	0	0	0	12.4865	1.48164e-19
ENSRNOG00000004498	'Scin'	scinderin	74.29	19.64	26.82	0	0	0	12.4521	1.25897e-21
ENSRNOG00000046803	'Arhgef16'	Rho guanine nucleotide exchange factor 16	31.62	29.86	32.01	0	0	0	12.4415	7.86747e-24
ENSRNOG00000053075	'B4galnt4'	beta-1,4-N-acetyl-galactosaminyl transferase 4	22.35	35.52	13.16	0	0	0	12.4403	7.27537e-21
ENSRNOG00000001374	'Rasal1'	RAS protein activator like 1	14.86	25.29	28.07	0	0	0	12.4259	1.93888e-21
ENSRNOG00000004482	'Ccdc88c'	coiled-coil domain containing 88C	15.21	6.78	6.53	0	0	0	12.4159	1.58425e-22
ENSRNOG00000043093	'Ap1m2'	adaptor related protein complex 1 subunit mu 2	80.19	43.64	56.43	0	0	0	12.4043	6.80694e-24
ENSRNOG00000001821	'Adipoq'	adiponectin, C1Q and collagen domain containing	28.41	68.59	85.44	0	0	0	12.3878	1.31612e-19
ENSRNOG00000008365	'Hoxb2'	homeobox B2	54.54	54.52	82.99	0	0	0	12.3769	2.49918e-22
ENSRNOG00000011599	'Gldc'	glycine decarboxylase	47.63	4.33	9.25	0	0	0	12.3762	1.80179e-17
ENSRNOG00000026226	'Hook1'	hook microtubule-tethering protein 1	24.3	9.2	12.49	0	0	0	12.3703	1.24052e-22
ENSRNOG00000019616	'Prss8'	serine protease 8	199.07	105.21	137.47	0	0	0.1	12.3652	5.06816e-31
ENSRNOG00000015498	'Il17rb'	interleukin 17 receptor B	57.07	11.8	22.87	0	0	0	12.3637	1.88598e-20
ENSRNOG00000002930	'Ppl'	periplakin	348.42	167.56	125.28	0.05	0.03	0.06	12.3516	1.9273e-92
ENSRNOG00000002753	'Adam11'	ADAM metallopeptidase domain 11	2.38	48.03	11.77	0	0	0	12.3323	1.40983e-07
ENSRNOG00000013415	'Ptpn18'	protein tyrosine phosphatase, non-receptor type 18	87.6	70.46	53.19	0	0	0	12.327	2.30499e-23
ENSRNOG00000002188	'Hpse'	heparanase	55.19	49.3	44.25	0.03	0	0	12.3135	1.21236e-23
ENSRNOG00000011598	'Slc15a1'	solute carrier family 15 member 1	28.68	38.43	19.14	0	0	0	12.3027	2.13873e-22
ENSRNOG00000001739	'Meltf'	melanotransferrin	28.99	16.41	12.12	0	0	0	12.3017	1.50418e-22
ENSRNOG00000015105	'Bspry'	B-box and SPRY domain containing	182.49	115.23	123.89	0	0.09	0	12.2921	3.07637e-31
ENSRNOG00000043098	'Mt2A'	metallothionein 2A	11568	6301.72	9692.49	5.03	0	2.48	12.2692	5.62574e-80
ENSRNOG00000007484	'Ehf'	ets homologous factor	238.44	45.76	82.53	0	0	0.1	12.2371	2.45336e-34
ENSRNOG00000049766	'Sctr'	secretin receptor	49.38	47.38	39.71	0	0	0	12.2222	5.3563e-23
ENSRNOG00000001963	'Mx2'	MX dynamin like GTPase 2	22.05	20.92	41.39	0	0	0	12.218	7.1867e-21
ENSRNOG00000014104	'Myo5b'	myosin Vb	38.6	8.41	11.65	0	0.02	0	12.2022	8.82855e-20
ENSRNOG00000008970	'Pcdh17'	protocadherin 17	30.24	1.76	3.1	0	0	0	12.1899	5.88526e-09
ENSRNOG00000015480	'Prkcz'	protein kinase C, zeta	34.54	23.22	21.05	0	0	0	12.1822	3.97481e-23
ENSRNOG00000054080	'Cgnl1'	cingulin-like 1	27.79	2.33	5.03	0	0	0	12.1813	6.08676e-16
ENSRNOG00000055530	'Panx2'	pannexin 2	33.06	24.11	19.79	0	0	0	12.177	5.45768e-23
ENSRNOG00000000986	'Camsap3'	calmodulin regulated spectrin-associated protein family, member 3	18.98	17.85	14.62	0	0	0	12.1765	7.44072e-23
ENSRNOG00000014578	'Fxyd4'	FXYD domain-containing ion transport regulator 4	29.13	120.92	170.27	0	0	0	12.1738	2.13798e-16
ENSRNOG00000018366	'RGD1310819'	CRACD like	22.32	11.54	16.34	0	0	0	12.1712	8.54729e-23
ENSRNOG00000010497	'RGD1305807'	hypothetical LOC298077	23.18	20.05	20.37	0	0	0	12.1586	6.76912e-23
ENSRNOG00000012417	'Iapp'	islet amyloid polypeptide	67.98	27.27	46.9	0	0	0	12.1555	4.39004e-23
ENSRNOG00000059479	'Adcy1'	adenylate cyclase 1	7.83	6.78	5.41	0	0	0	12.1233	6.71528e-23
ENSRNOG00000014518	'Adam28'	ADAM metallopeptidase domain 28	28.34	14.73	22.18	0	0	0	12.1066	1.37378e-22
ENSRNOG00000014314	'Slc39a4'	solute carrier family 39 member 4	559.25	237.18	293.16	0.24	0.05	0	12.1	3.1794e-71
ENSRNOG00000008465	'Tmem176b'	transmembrane protein 176B	60.75	105.34	49.68	0	0	0	12.089	5.71917e-20
ENSRNOG00000056550	'Epb41l4b'	erythrocyte membrane protein band 4.1 like 4B	45.23	24.09	32.19	0	0	0	12.0852	1.17929e-22
ENSRNOG00000004964	'Erbb3'	erb-b2 receptor tyrosine kinase 3	65.21	29.6	30.37	0	0.04	0	12.0761	6.34834e-29
ENSRNOG00000019846	'Muc5b'	mucin 5B, oligomeric mucus/gel-forming	17.35	0.31	0.26	0	0	0	12.0727	3.62681e-05
ENSRNOG00000007585	'Hoxb8'	homeo box B8	73.01	48.79	68.12	0	0	0	12.0625	1.95198e-22
ENSRNOG00000032396	'RGD1559575'	similar to novel protein	30.95	17.13	13.09	0	0	0	12.0613	9.94627e-22
ENSRNOG00000018198	'Dapk1'	death associated protein kinase 1	18.4	8.25	7.76	0	0	0	12.051	1.60954e-21
ENSRNOG00000007611	'Hoxb7'	homeo box B7	94.12	48.59	59.27	0	0	0	12.0147	2.38608e-22
ENSRNOG00000003291	'Creg1'	cellular repressor of E1A-stimulated genes 1	64.79	32.59	34.24	0	0	0	12.0068	1.10194e-22
ENSRNOG00000059005	'Kcnj1'	potassium inwardly-rectifying channel, subfamily J, member 1	25.64	10.6	23.27	0	0	0	11.9902	4.10252e-21
ENSRNOG00000028043	'Cxcl3'	C-X-C motif chemokine ligand 3	113.06	19.66	75.09	0	0	0	11.9868	2.30958e-18
ENSRNOG00000047781	'Slc25a23'	solute carrier family 25 member 23	41.57	25.13	23.97	0	0	0	11.9729	1.4525e-22
ENSRNOG00000017869	'Irf8'	interferon regulatory factor 8	17.9	23.02	25.09	0	0	0	11.9716	9.40911e-21
ENSRNOG00000016085	'Mpzl2'	myelin protein zero-like 2	29.55	17.04	13.5	0	0	0	11.9687	1.22693e-21
ENSRNOG00000005660	'Fam110c'	family with sequence similarity 110, member C	39.81	10.06	14.69	0	0	0	11.9346	1.68987e-19
ENSRNOG00000025117	'Noxo1'	NADPH oxidase organizer 1	46.26	38.14	33.57	0	0	0	11.9185	3.83286e-22
ENSRNOG00000016496	'Ctsc'	cathepsin C	328.7	333.2	250.05	0.02	0.11	0.08	11.9174	2.36208e-64
ENSRNOG00000009629	'Car2'	carbonic anhydrase 2	21.54	13.1	102.02	0	0	0	11.9076	9.50385e-15
ENSRNOG00000007110	'Ankrd6'	ankyrin repeat domain 6	20.92	30.12	26.3	0.02	0	0	11.906	6.46187e-21
ENSRNOG00000059900	'Bst2'	bone marrow stromal cell antigen 2	61.63	159.78	108.04	0	0	0	11.8908	1.85662e-18
ENSRNOG00000053811	'Arg2'	arginase 2	82.96	59.22	133.56	0.08	0	0	11.8801	4.06831e-20
ENSRNOG00000014761	'Rasd2'	RASD family, member 2	54.86	1.29	4.15	0	0	0	11.8562	1.93409e-06
ENSRNOG00000028216	'Igsf5'	immunoglobulin superfamily, member 5	37.68	25.41	42.34	0	0	0	11.8483	5.33206e-21
ENSRNOG00000002289	'Ildr1'	immunoglobulin-like domain containing receptor 1	35.34	17.92	20.16	0	0	0	11.8145	1.75499e-21
ENSRNOG00000002425	'Pctp'	phosphatidylcholine transfer protein	43.98	30.57	30.18	0	0	0	11.7838	7.20973e-22
ENSRNOG00000020501	'Tjp3'	tight junction protein 3	59.26	66.69	66.17	0.07	0	0	11.7826	2.41958e-27
ENSRNOG00000050697	'Ctsz'	cathepsin Z	109.85	82.07	85.22	0	0.08	0	11.7547	6.88078e-22
ENSRNOG00000047306	'Stap2'	signal transducing adaptor family member 2	21.93	60.54	40.4	0	0	0	11.728	8.4721e-18
ENSRNOG00000029528	'Cbs'	cystathionine beta synthase	32.9	14.79	20.05	0	0	0	11.7247	6.46187e-21
ENSRNOG00000039698	'Prss22'	serine protease 22	48.11	60.83	38.11	0	0	0	11.721	3.62632e-20
ENSRNOG00000015445	'Mal'	mal, T-cell differentiation protein	26.52	18.23	28.28	0	0	0	11.7112	6.89059e-21
ENSRNOG00000004575	'Il1a'	interleukin 1 alpha	24.94	34.24	23.6	0	0	0	11.7071	4.66225e-20
ENSRNOG00000019358	'Esr1'	estrogen receptor 1	164.78	50.8	42.75	0.05	0	0.11	11.7047	2.11215e-44
ENSRNOG00000007636	'Cadps2'	calcium dependent secretion activator 2	19.25	7.23	5.71	0	0	0	11.6935	5.05506e-19
ENSRNOG00000020259	'RGD1305347'	similar to RIKEN cDNA 2610528J11	67.41	70.75	72.03	0	0	0	11.6932	9.31671e-21
ENSRNOG00000008137	'Cdk18'	cyclin-dependent kinase 18	17.51	19.72	16.19	0	0	0	11.6825	1.4338e-20
ENSRNOG00000016325	'F2'	coagulation factor II	13.25	39.57	25.35	0	0	0	11.6799	2.1395e-17
ENSRNOG00000015593	'Sigirr'	single Ig and TIR domain containing	37.63	35.73	29.75	0	0	0	11.6701	4.92154e-21
ENSRNOG00000013679	'Sema4d'	semaphorin 4D	18.25	10.82	9.05	0	0	0	11.6551	9.38159e-21
ENSRNOG00000021225	'Oxt'	oxytocin/neurophysin I prepropeptide	263.49	41.77	327.27	0	0	0	11.6415	1.24693e-15
ENSRNOG00000009932	'Mctp2'	multiple C2 and transmembrane domain containing 2	17.27	4.88	6.74	0	0	0	11.6359	5.92968e-20
ENSRNOG00000033570	'Arhgap8'	Rho GTPase activating protein 8	41.78	38.17	32.15	0	0	0	11.6348	5.88538e-21
ENSRNOG00000010337	'Slc13a2'	solute carrier family 13 member 2	27.11	16.81	23.64	0	0	0	11.6218	6.46187e-21
ENSRNOG00000011011	'Nmb'	neuromedin B	63.21	144.31	121.23	0	0	0	11.6103	7.01223e-18
ENSRNOG00000004084	'Fam84a'	LRAT domain containing 1	13.29	12.41	9.46	0	0	0	11.578	1.28101e-20
ENSRNOG00000002916	'Car4'	carbonic anhydrase 4	25.7	54.06	48.13	0	0	0	11.5623	4.42562e-18
ENSRNOG00000015867	'Chst9'	carbohydrate sulfotransferase 9	21.87	10.72	17.36	0	0	0	11.5552	2.4402e-20
ENSRNOG00000019763	'Mlph'	melanophilin	25.17	15.41	10.34	0	0	0	11.5485	8.57094e-20
ENSRNOG00000000053	'Crp'	C-reactive protein	59.28	218.51	30.02	0	0	0	11.5449	5.9647e-14
ENSRNOG00000054889	'Wdr72'	WD repeat domain 72	21.27	12.43	8.65	0	0	0	11.5403	9.02493e-20
ENSRNOG00000012681	'Lgals9'	galectin 9	62.71	59.01	91.25	0	0	0.09	11.5368	9.82571e-20
ENSRNOG00000010450	'Elovl7'	ELOVL fatty acid elongase 7	166.6	49.67	28.25	0	0	0	11.51	1.18316e-16
ENSRNOG00000042771	'Apol3'	apolipoprotein L, 3	27.51	50.82	24.24	0	0	0	11.4809	4.66621e-18
ENSRNOG00000019470	'Hao2'	hydroxyacid oxidase 2	10.48	4.66	64.28	0	0	0	11.4764	2.49466e-07
ENSRNOG00000011446	'Vill'	villin-like	35.96	33.56	25.36	0	0.04	0	11.4598	2.64608e-20
ENSRNOG00000010232	'Enpp5'	ectonucleotide pyrophosphatase/phosphodiesterase family member 5	22.21	17.6	20.42	0	0	0	11.4328	2.87193e-20
ENSRNOG00000017680	'Dennd2d'	DENN domain containing 2D	35.05	17.96	21.65	0	0	0	11.4235	3.50115e-20
ENSRNOG00000006940	'Ncf4'	neutrophil cytosolic factor 4	54.84	74.14	53.79	0	0.07	0	11.4122	2.2897e-19
ENSRNOG00000007102	'Acss1'	acyl-CoA synthetase short-chain family member 1	39.37	46.97	39.01	0	0	0.06	11.4118	1.78314e-25
ENSRNOG00000005271	'Rapgef5'	Rap guanine nucleotide exchange factor 5	12.78	4.79	4.15	0	0	0	11.4073	2.81859e-18
ENSRNOG00000026371	'Krt17'	keratin 17	36.44	22.61	38.38	0	0	0	11.4069	1.15088e-19
ENSRNOG00000067968	'Tnfsf10'	TNF superfamily member 10	14.07	14.92	10.46	0	0	0	11.3994	4.93068e-19
ENSRNOG00000011201	'Cmtm8'	CKLF-like MARVEL transmembrane domain containing 8	50.26	42.95	42.99	0	0	0	11.3847	3.01974e-20
ENSRNOG00000023708	'Tmem176a'	transmembrane protein 176A	85.36	58.35	35.64	0	0	0	11.3764	3.71598e-19
ENSRNOG00000049162	'Prr15l'	proline rich 15-like	21.48	24.82	18.23	0	0	0	11.3763	1.94454e-19
ENSRNOG00000038896	'Upk3bl'	uroplakin 3B like 1	124.49	90.68	115.43	0	0	0.15	11.3609	2.99217e-20
ENSRNOG00000026653	'Niacr1'	hydroxycarboxylic acid receptor 2	48.88	46.64	48.29	0	0	0	11.3592	7.24352e-20
ENSRNOG00000005390	'Nup210'	nucleoporin 210	28.14	3.79	4.93	0	0.01	0	11.339	3.18614e-15
ENSRNOG00000001953	'Bace2'	beta-secretase 2	54.13	21.03	19.58	0	0	0	11.3295	1.69837e-18
ENSRNOG00000000811	'Pkib'	cAMP-dependent protein kinase inhibitor beta	39.51	22.14	38.64	0	0	0	11.3225	2.39239e-19
ENSRNOG00000008313	'Hoxb3'	homeo box B3	11.95	9.05	13.8	0	0	0	11.3123	6.99949e-19
ENSRNOG00000027357	'Sox17'	SRY-box transcription factor 17	16.87	7.41	16.62	0	0	0	11.2753	1.63344e-18
ENSRNOG00000004029	'Nectin4'	nectin cell adhesion molecule 4	10.44	9.21	10.43	0	0	0	11.2526	1.3418e-19
ENSRNOG00000011716	'Degs2'	delta(4)-desaturase, sphingolipid 2	97.15	51.81	64.61	0.1	0	0	11.2492	7.78523e-20
ENSRNOG00000055933	'Kdf1'	keratinocyte differentiation factor 1	24.69	17.94	19.57	0	0	0	11.244	5.84357e-20
ENSRNOG00000018330	'Fam83f'	family with sequence similarity 83, member F	17.54	9.63	11.09	0	0	0	11.2303	1.21304e-19
ENSRNOG00000010270	'Espn'	espin	13.48	11.98	10.58	0	0	0	11.222	1.31518e-19
ENSRNOG00000018748	'Slc16a11'	solute carrier family 16, member 11	87.96	90.17	70.18	0	0	0.12	11.203	5.10077e-25
ENSRNOG00000003866	'Cxcr4'	C-X-C motif chemokine receptor 4	23.27	28.52	18.75	0	0	0	11.2004	1.46139e-18
ENSRNOG00000070149	'Fut9'	fucosyltransferase 9	37.26	10.9	10.2	0	0	0	11.1754	7.83946e-17
ENSRNOG00000003457	'Bicdl2'	BICD family like cargo adaptor 2	21.64	19.8	17.72	0	0	0	11.1696	2.23839e-19
ENSRNOG00000032745	'Slc17a3'	solute carrier family 17 member 3	61.11	52.3	66.1	0	0	0.1	11.167	5.05134e-25
ENSRNOG00000001275	'Tmem184a'	transmembrane protein 184A	30.1	29.63	30.9	0.06	0	0	11.1562	2.12739e-19
ENSRNOG00000014253	'Pax2'	paired box 2	17.66	8.92	12.53	0	0	0	11.1506	5.10913e-19
ENSRNOG00000011140	'RGD1309676'	peroxiredoxin like 2A	751.06	48.55	234.62	0.25	0.08	0.17	11.1477	3.08863e-29
ENSRNOG00000016123	'Rnf144b'	ring finger protein 144B	68.12	63.99	48.54	0.04	0.07	0	11.1368	3.68493e-56
ENSRNOG00000056955	'Bicdl1'	BICD family like cargo adaptor 1	53.73	54.91	77.04	0	0.03	0.07	11.1328	1.49256e-33
ENSRNOG00000007372	'Casp1'	caspase 1	17.72	42.5	29.54	0	0	0	11.1171	2.28182e-16
ENSRNOG00000037814	'Cxcl17'	C-X-C motif chemokine ligand 17	66.83	65.64	60.65	0	0	0	11.1093	5.69622e-19
ENSRNOG00000001187	'Oasl'	2'-5'-oligoadenylate synthetase-like	11.44	13.93	29	0	0	0	11.094	3.45309e-16
ENSRNOG00000002598	'Hnf1b'	HNF1 homeobox B	209.93	157.22	128.87	0.11	0	0.16	11.0906	3.51107e-77
ENSRNOG00000011566	'Cecr2'	CECR2, histone acetyl-lysine reader	6.61	2.1	3.36	0	0	0	11.0824	2.41741e-18
ENSRNOG00000027942	'Eps8l1'	EPS8-like 1	10.52	6.92	10.08	0	0	0	11.0811	1.18759e-18
ENSRNOG00000003785	'Usp43'	ubiquitin specific peptidase 43	24.02	5.48	6.6	0	0	0	11.0785	5.17944e-16
ENSRNOG00000027037	'Alox12'	arachidonate 12-lipoxygenase, 12S type	3.9	18.98	11.21	0	0	0	11.0715	3.82734e-14
ENSRNOG00000009590	'Stox2'	storkhead box 2	6.24	2.13	2.7	0	0	0	11.0564	7.59828e-18
ENSRNOG00000014481	'Adtrp'	androgen-dependent TFPI-regulating protein	79.83	19.4	23.96	0	0	0	11.0534	3.27223e-16
ENSRNOG00000017878	'Aldh1a7'	aldehyde dehydrogenase family 1, subfamily A7	131.51	62.78	68.31	0	0	0	11.0383	1.20775e-18
ENSRNOG00000006583	'Hpgds'	hematopoietic prostaglandin D synthase	27.84	45.24	15.7	0	0	0	11.016	2.42124e-16
ENSRNOG00000028404	'Ppp1r1b'	protein phosphatase 1, regulatory (inhibitor) subunit 1B	41.66	7.89	17.32	0	0	0	11.0117	7.8467e-16
ENSRNOG00000013793	'C1qtnf9'	C1q and TNF related 9	42.69	23.86	23.34	0	0	0	11.0101	1.09359e-18
ENSRNOG00000015438	'Ces1f'	carboxylesterase 1F	15.5	30.11	48.19	0.06	0	0	10.999	7.29809e-16
ENSRNOG00000001653	'St3gal6'	ST3 beta-galactoside alpha-2,3-sialyltransferase 6	25.58	74.33	50.45	0	0.05	0.05	10.9973	6.40699e-20
ENSRNOG00000004870	'Dyrk3'	dual specificity tyrosine phosphorylation regulated kinase 3	22.78	15.81	13.72	0	0	0	10.9956	7.23097e-19
ENSRNOG00000007993	'Sh3tc1'	SH3 domain and tetratricopeptide repeats 1	10.93	3.2	7.35	0	0	0	10.9751	6.46588e-17
ENSRNOG00000019999	'Lypd3'	Ly6/Plaur domain containing 3	24.17	27.34	12.38	0	0	0	10.9659	4.68101e-17
ENSRNOG00000030715	'Cfh'	complement factor H	24	0.12	1.99	0	0	0	10.9654	0.000150978
ENSRNOG00000047941	'Krtcap3'	keratinocyte associated protein 3	149.18	153.47	162.84	0.15	0	0.15	10.961	6.27859e-24
ENSRNOG00000015057	'Tmem102'	transmembrane protein 102	19.3	14.27	12.94	0	0	0	10.9561	7.7142e-19
ENSRNOG00000019931	'RGD1306091'	mitogen-activated protein kinase kinase kinase 21	7.1	3.41	3.08	0	0	0	10.9453	6.84564e-18
ENSRNOG00000020117	'Brms1'	BRMS1, transcriptional repressor and anoikis regulator	3.01	43.38	33.31	0	0	0	10.9439	2.79251e-11
ENSRNOG00000025998	'Aim1'	crystallin beta-gamma domain containing 1	8.91	2.48	2.59	0	0	0	10.923	4.6277e-16
ENSRNOG00000014816	'Slc1a1'	solute carrier family 1 member 1	114.58	52.68	43.6	0.06	0.06	0	10.9189	9.37317e-23
ENSRNOG00000018740	'Ugt1a7c'	UDP glucuronosyltransferase 1 family, polypeptide A7C	598.29	496.79	512.8	0.19	0.38	0.47	10.918	8.7678e-194
ENSRNOG00000014710	'Prom2'	prominin 2	4.68	13.86	2.65	0	0	0	10.8921	1.78471e-13
ENSRNOG00000021521	'Chst5'	carbohydrate sulfotransferase 5	83.88	41.01	37.77	0.06	0	0.06	10.8792	4.08274e-23
ENSRNOG00000007925	'Pak6'	p21 (RAC1) activated kinase 6	14.84	5.49	5.31	0	0	0	10.8563	4.03322e-17
ENSRNOG00000022863	'Lingo4'	leucine rich repeat and Ig domain containing 4	2.38	4.93	4.72	0	0	0	10.851	7.28384e-16
ENSRNOG00000001242	'Gstt3'	glutathione S-transferase, theta 3	228.95	230.18	207.5	0.06	0.18	0.2	10.8421	2.21535e-71
ENSRNOG00000012495	'Podxl'	podocalyxin-like	12.57	2.3	2.02	0	0	0	10.819	1.1454e-13
ENSRNOG00000020058	'Celsr2'	cadherin, EGF LAG seven-pass G-type receptor 2	17.87	6	5.86	0	0.01	0.01	10.8095	3.27056e-21
ENSRNOG00000058308	'Asic2'	acid sensing ion channel subunit 2	23.56	10.57	8.54	0	0	0	10.8062	3.48502e-17
ENSRNOG00000013309	'Pik3ap1'	phosphoinositide-3-kinase adaptor protein 1	34.25	34.49	19.71	0	0.05	0	10.792	9.35654e-31
ENSRNOG00000003972	'Tshr'	thyroid stimulating hormone receptor	13.3	11.95	9.98	0	0.07	0	10.7741	2.63138e-18
ENSRNOG00000018336	'Eps8l2'	EPS8-like 2	72.88	45.79	65.81	0.06	0	0.07	10.7737	2.60657e-44
ENSRNOG00000025938	'Lin28b'	lin-28 homolog B	4.62	4.84	4.77	0	0	0	10.7698	1.07716e-17
ENSRNOG00000033209	'Bmp8b'	bone morphogenetic protein 8b	25.69	11.34	11.41	0	0	0	10.7671	2.93608e-17
ENSRNOG00000015830	'Ano9'	anoctamin 9	8.17	12.55	6.91	0	0	0	10.7651	2.34939e-16
ENSRNOG00000002640	'Serpinb5'	serpin family B member 5	1.45	15.04	13.07	0	0	0	10.7572	1.94844e-11
ENSRNOG00000052368	'Clcnka'	chloride voltage-gated channel Ka	1.84	13.92	14.21	0	0	0	10.7311	7.39618e-12
ENSRNOG00000021234	'Slc4a11'	solute carrier family 4 member 11	312.4	329.58	433.48	0.37	0.19	0.21	10.7236	5.3872e-128
ENSRNOG00000063213	'Gjb1'	gap junction protein, beta 1	20.7	18.45	18.7	0	0	0	10.7214	7.16037e-18
ENSRNOG00000058692	'Slc26a4'	solute carrier family 26 member 4	32.62	4.48	18.69	0	0	0.04	10.721	1.38574e-14
ENSRNOG00000006800	'Tmem246'	post-GPI attachment to proteins GalNAc transferase 4	17.73	11.49	12.37	0	0	0	10.7203	5.61676e-18
ENSRNOG00000024245	'Zkscan2'	zinc finger with KRAB and SCAN domains 2	11.7	3.56	6.68	0	0	0	10.7139	2.26869e-16
ENSRNOG00000001369	'Oas1a'	2'-5' oligoadenylate synthetase 1A	14.5	20.33	24.15	0	0	0	10.7106	2.64857e-16
ENSRNOG00000004754	'Tc2n'	tandem C2 domains, nuclear	120.34	66	96.36	0.05	0.08	0.04	10.6931	7.13522e-53
ENSRNOG00000020865	'Ano1'	anoctamin 1	8.87	2.84	5.7	0	0	0	10.6814	2.11064e-16
ENSRNOG00000025476	'Tmem252'	transmembrane protein 252	287.91	235.98	206.34	0.11	0.25	0.17	10.6778	1.6157e-100
ENSRNOG00000016291	'Marveld3'	MARVEL domain containing 3	36.57	13.67	15.26	0	0	0	10.6663	1.12826e-16
ENSRNOG00000048222	'Nlrc5'	NLR family, CARD domain containing 5	2.49	3.45	1.39	0	0	0	10.6557	1.39473e-15
ENSRNOG00000027924	'Fam83g'	family with sequence similarity 83, member G	12.05	4.95	5.38	0	0	0	10.6403	9.90251e-17
ENSRNOG00000015449	'Tmem171'	transmembrane protein 171	58.23	16.28	44.29	0	0.11	0	10.6381	6.97434e-16
ENSRNOG00000008237	'Unc13b'	unc-13 homolog B	19.33	4.03	6.67	0	0.02	0	10.631	3.35614e-15
ENSRNOG00000059016	'Tspan12'	tetraspanin 12	17.29	9.91	6.02	0	0	0	10.623	2.94938e-16
ENSRNOG00000002866	'Rassf6'	Ras association domain family member 6	11.75	9.74	14.07	0	0	0	10.6148	5.26465e-17
ENSRNOG00000021345	'Timd2'	T-cell immunoglobulin and mucin domain containing 2	28.47	161.86	137.31	0	0.08	0.19	10.613	5.42109e-20
ENSRNOG00000011490	'Angptl8'	angiopoietin-like 8	62.85	169.17	354.99	0	0.47	0	10.6006	3.842e-19
ENSRNOG00000004222	'S100g'	S100 calcium binding protein G	38.96	142.55	364.65	0	0	0	10.591	3.14356e-11
ENSRNOG00000021796	'RGD1565166'	similar to MGC45438 protein	11.43	24.7	62.21	0	0	0.08	10.5875	3.38428e-13
ENSRNOG00000006855	'Padi4'	peptidyl arginine deiminase 4	15.33	8.88	9.9	0	0	0	10.5787	1.72638e-17
ENSRNOG00000056847	'Gsta3'	glutathione S-transferase alpha 3	16.68	21.28	20.98	0	0	0	10.5618	1.74844e-16
ENSRNOG00000016769	'Rab38'	RAB38, member RAS oncogene family	14.38	27.38	15	0	0	0	10.5584	3.3405e-15
ENSRNOG00000012369	'Fam174b'	family with sequence similarity 174, member B	12.14	3.62	3.48	0	0	0	10.5424	3.22385e-15
ENSRNOG00000002792	'Cxcl2'	C-X-C motif chemokine ligand 2	27.95	12.26	40.01	0	0	0	10.5348	7.16517e-15
ENSRNOG00000002305	'Slc15a2'	solute carrier family 15 member 2	8.48	1.42	8.25	0	0	0	10.5329	2.91265e-13
ENSRNOG00000049491	'RT1-DMb'	RT1 class II, locus DMb	17.59	27.63	15.31	0	0	0	10.4893	1.83149e-15
ENSRNOG00000024322	'Shroom2'	shroom family member 2	9.48	2.85	2.94	0	0	0	10.4836	8.35256e-15
ENSRNOG00000014164	'Paqr5'	progestin and adipoQ receptor family member 5	6.37	7.8	3.88	0	0	0	10.4773	1.10273e-15
ENSRNOG00000000708	'Sgsm1'	small G protein signaling modulator 1	10.37	9.88	4.82	0	0.03	0	10.4611	4.73288e-16
ENSRNOG00000062383	'Dio2'	iodothyronine deiodinase 2	3.83	1.28	5	0	0	0	10.4515	3.42928e-14
ENSRNOG00000013140	'Pdzd2'	PDZ domain containing 2	5.75	1.53	1.25	0	0	0	10.4277	7.04971e-14
ENSRNOG00000015578	'Tnk1'	tyrosine kinase, non-receptor, 1	30.87	33.08	23.16	0	0	0.08	10.422	2.41539e-21
ENSRNOG00000030726	'Asgr2'	asialoglycoprotein receptor 2	6.22	29.64	13.66	0	0	0	10.4182	2.53961e-12
ENSRNOG00000018297	'Marveld2'	MARVEL domain containing 2	23.57	5.56	7.26	0	0	0	10.4167	2.82804e-14
ENSRNOG00000009487	'Gpr160'	G protein-coupled receptor 160	16.69	11.72	13.7	0	0	0	10.4156	4.60649e-17
ENSRNOG00000015615	'Tnfrsf11a'	TNF receptor superfamily member 11A	10.29	6.82	7.32	0	0	0	10.4067	4.69887e-17
ENSRNOG00000007331	'Rragd'	Ras-related GTP binding D	15.75	16.98	16.83	0	0	0	10.3928	2.38258e-16
ENSRNOG00000009298	'Fbxo44'	F-box protein 44	21.86	33.04	28.49	0.07	0	0	10.3789	8.04529e-16
ENSRNOG00000019518	'Pde4c'	phosphodiesterase 4C	214	245.46	197.94	0.1	0.24	0.1	10.3558	1.14294e-57
ENSRNOG00000006963	'Ctse'	cathepsin E	20.72	1.06	11.38	0	0	0	10.3337	1.24245e-10
ENSRNOG00000061147	'Fam189a2'	family with sequence similarity 189, member A2	18.53	7.8	25.47	0	0.04	0	10.3325	1.04358e-14
ENSRNOG00000011460	'Arfgef3'	ARFGEF family member 3	4.6	0.71	0.82	0	0	0	10.331	2.72671e-12
ENSRNOG00000011723	'Slc44a3'	solute carrier family 44, member 3	11.76	9.29	6.71	0	0	0	10.3162	2.90062e-16
ENSRNOG00000001794	'Muc13'	mucin 13, cell surface associated	24.78	14.34	5.77	0	0	0.04	10.3099	1.65327e-14
ENSRNOG00000059741	'Tmc4'	transmembrane channel-like 4	66.42	113.47	102.76	0.09	0.09	0.1	10.3011	9.62489e-45
ENSRNOG00000024190	'Rasef'	RAS and EF hand domain containing	17.98	3.58	6.2	0	0	0	10.2803	1.16905e-13
ENSRNOG00000046171	'Mlxipl'	MLX interacting protein-like	6.91	6.33	6.91	0	0	0	10.2693	2.96146e-16
ENSRNOG00000003442	'Adora1'	adenosine A1 receptor	8.39	8.89	4.36	0	0	0	10.2653	2.61741e-15
ENSRNOG00000029949	'Serpina3n'	serine (or cysteine) peptidase inhibitor, clade A, member 3N	54.15	0	13.21	0.05	0	0	10.2473	0.00373752
ENSRNOG00000001431	'Rasa4'	RAS p21 protein activator 4	245.76	403.2	166.08	0.25	0.2	0.38	10.2359	9.53176e-78
ENSRNOG00000061429	'Rph3al'	rabphilin 3A-like (without C2 domains)	12.36	6.13	8.85	0	0	0	10.2336	5.46659e-16
ENSRNOG00000065916	'Adig'	adipogenin	50.4	31.14	64.47	0	0	0	10.2322	3.91064e-15
ENSRNOG00000006761	'Sh3gl2'	SH3 domain containing GRB2 like 2, endophilin A1	18.1	10.21	11.17	0	0	0	10.2318	2.30292e-16
ENSRNOG00000019959	'Kcnc3'	potassium voltage-gated channel subfamily C member 3	5.75	2.4	2.75	0	0	0	10.2173	1.89644e-15
ENSRNOG00000045553	'Proser2'	proline and serine rich 2	17.19	11.94	13.18	0	0.04	0	10.2124	8.30778e-22
ENSRNOG00000001158	'Abcg1'	ATP binding cassette subfamily G member 1	29.4	9.23	13.75	0	0.05	0	10.2084	1.16657e-19
ENSRNOG00000002227	'Kit'	KIT proto-oncogene receptor tyrosine kinase	9.99	0.28	1.71	0	0	0	10.1767	3.51273e-09
ENSRNOG00000018853	'Slc28a3'	solute carrier family 28 member 3	16.09	3.78	4.97	0	0	0	10.1745	1.35445e-13
ENSRNOG00000008191	'Hoxb4'	homeo box B4	11.52	9.95	11.8	0	0	0	10.1596	6.84429e-16
ENSRNOG00000027971	'Lrrc31'	leucine rich repeat containing 31	5.15	1.55	6.23	0	0	0	10.1589	1.95597e-13
ENSRNOG00000001959	'Mx1'	MX dynamin like GTPase 1	6.23	5.04	5.39	0	0	0	10.1279	4.9622e-16
ENSRNOG00000057957	'Aim1l'	crystallin beta-gamma domain containing 2	3.89	2.29	2.08	0	0	0	10.1202	9.65518e-16
ENSRNOG00000057245	'Rbbp8nl'	RBBP8 N-terminal like	2.12	2.43	1.63	0	0	0	10.1105	3.39215e-15
ENSRNOG00000036760	'Tmc5'	transmembrane channel-like 5	11.95	3.81	3.1	0	0	0	10.1066	1.34358e-13
ENSRNOG00000015750	'Wnt7b'	Wnt family member 7B	46.07	13.29	9.94	0	0	0	10.0755	5.0709e-13
ENSRNOG00000001752	'Nrros'	negative regulator of reactive oxygen species	1.54	11.73	5.55	0	0	0	10.0666	1.69262e-10
ENSRNOG00000046482	'Znf750'	zinc finger protein 750	8.36	6.66	5.54	0	0	0	10.0498	1.12579e-15
ENSRNOG00000017980	'Itgal'	integrin subunit alpha L	51.33	2.73	13.23	0.02	0.02	0.02	10.0427	1.21603e-16
ENSRNOG00000029333	'Echdc2'	enoyl CoA hydratase domain containing 2	9.3	20.5	9.76	0	0	0	10.0305	3.71353e-13
ENSRNOG00000070957	'Mkrn2os'	MKRN2 opposite strand	22.41	16.88	13.55	0	0	0	10.0165	1.70013e-15
ENSRNOG00000007939	'Naprt'	nicotinate phosphoribosyltransferase	62.36	82.41	56.32	0.12	0.11	0	10.0067	7.05043e-34
ENSRNOG00000011696	'Lifr'	LIF receptor subunit alpha	378.87	50.33	44.41	0.11	0.09	0.22	10.0061	1.78961e-36
ENSRNOG00000013436	'Pde7b'	phosphodiesterase 7B	3.53	2.54	4.77	0	0	0	10.0002	1.06235e-13
ENSRNOG00000046601	'Unc5cl'	unc-5 family C-terminal like	5.33	4.55	4.76	0	0	0	9.99297	1.86844e-15
ENSRNOG00000024259	'Tmem54'	transmembrane protein 54	24.58	20.26	14.82	0	0	0	9.98762	3.08964e-15
ENSRNOG00000016516	'Mbp'	myelin basic protein	26.75	5.6	8.74	0	0	0	9.98683	5.01827e-13
ENSRNOG00000000767	'Ubd'	ubiquitin D	3.1	62.9	38.46	0	0	0	9.95635	1.07477e-08
ENSRNOG00000023109	'Icoslg'	inducible T-cell co-stimulator ligand	38.04	22.19	54.37	0.04	0.1	0	9.95579	5.9336e-25
ENSRNOG00000002701	'Hgd'	homogentisate 1, 2-dioxygenase	24.23	54.89	27.81	0.07	0	0.07	9.95473	5.93249e-17
ENSRNOG00000069527	'Isg15'	ISG15 ubiquitin-like modifier	44.95	95.62	263.4	0.1	0	0.1	9.94802	4.75434e-14
ENSRNOG00000049334	'Atp2c2'	ATPase secretory pathway Ca2+ transporting 2	6.52	6.51	2.08	0	0	0	9.94635	5.07236e-13
ENSRNOG00000023809	'Opcml'	opioid binding protein/cell adhesion molecule-like	2.54	1.94	2.09	0	0	0	9.94294	2.31805e-15
ENSRNOG00000032417	'Gabrp'	gamma-aminobutyric acid type A receptor subunit pi	168.18	8.58	43.7	0.18	0	0.18	9.92627	1.28637e-19
ENSRNOG00000008010	'Hoxb5'	homeo box B5	13.75	7.33	13.3	0	0	0	9.92412	1.05347e-14
ENSRNOG00000056376	'Dusp22'	dual specificity phosphatase 22	24.56	20.05	19.76	0.03	0	0	9.92407	1.15328e-15
ENSRNOG00000023557	'RGD1563692'	mab-21 like 4	11.07	3.17	6.7	0	0	0	9.92162	6.71377e-14
ENSRNOG00000015418	'Klhl14'	kelch-like family member 14	7.87	8.36	5	0	0.02	0	9.91874	7.97493e-15
ENSRNOG00000006689	'Chd7'	chromodomain helicase DNA binding protein 7	3.7	2.16	1.53	0.01	0	0	9.91099	8.0004e-15
ENSRNOG00000018764	'B3gnt3'	UDP-GlcNAc:betaGal beta-1,3-N-acetylglucosaminyltransferase 3	18.33	6.59	2.12	0	0	0	9.90563	2.92262e-11
ENSRNOG00000003284	'Epn3'	epsin 3	17.6	10.83	11.82	0.05	0	0	9.89322	2.63488e-20
ENSRNOG00000010888	'Ankrd33b'	ankyrin repeat domain 33B	13.77	5.43	8.88	0	0	0	9.86975	2.06143e-14
ENSRNOG00000007229	'Nr0b2'	nuclear receptor subfamily 0, group B, member 2	17.48	9.53	22.96	0	0	0	9.86789	1.09443e-13
ENSRNOG00000052688	'Dnah2'	dynein, axonemal, heavy chain 2	1.72	6.09	2.61	0.01	0.01	0	9.86671	3.81379e-15
ENSRNOG00000007271	'Map3k9'	mitogen-activated protein kinase kinase kinase 9	18.83	4.48	6.52	0.01	0.03	0	9.83953	1.49685e-16
ENSRNOG00000019129	'Fcgbp'	Fc fragment of IgG binding protein	133.53	27.12	33.83	0.06	0.05	0.13	9.82956	1.6148e-49
ENSRNOG00000036726	'Cd300e'	Cd300e molecule	12.97	4.01	2.09	0	0	0	9.82693	4.55893e-12
ENSRNOG00000014197	'Tmem51'	transmembrane protein 51	42.9	26.41	31.52	0.07	0.06	0	9.8201	4.25135e-20
ENSRNOG00000002208	'Shroom3'	shroom family member 3	6.52	2.61	3.66	0.02	0	0	9.81101	1.50287e-14
ENSRNOG00000018735	'Cd74'	CD74 molecule	11.7	70.72	52.73	0.21	0	0	9.81051	5.10926e-13
ENSRNOG00000018262	'Ampd3'	adenosine monophosphate deaminase 3	44.08	15.86	18.46	0.03	0.05	0.03	9.77197	9.39053e-32
ENSRNOG00000053891	'Phf11'	PHD finger protein 11	4.57	14.05	11.4	0	0	0	9.77103	1.03569e-11
ENSRNOG00000016875	'Cbx7'	chromobox 7	16.75	14.86	17.08	0	0	0.22	9.76533	5.42089e-19
ENSRNOG00000020421	'Fndc7'	fibronectin type III domain containing 7	8.91	2.17	1.95	0	0	0	9.76489	7.4309e-12
ENSRNOG00000009912	'Fgr'	FGR proto-oncogene, Src family tyrosine kinase	5.5	7.77	3.64	0	0	0	9.75896	3.38685e-13
ENSRNOG00000003496	'Tbc1d9'	TBC1 domain family member 9	32.88	9.58	17.24	0.05	0.03	0	9.74657	2.60611e-34
ENSRNOG00000053400	'Cfi'	complement factor I	51.46	53.93	39.98	0.05	0.15	0	9.72322	2.92026e-34
ENSRNOG00000010805	'Fabp4'	fatty acid binding protein 4	9.96	103.24	137.45	0	0	0.4	9.71653	1.92043e-09
ENSRNOG00000008602	'Steap4'	STEAP4 metalloreductase	3.31	4.5	4.65	0	0	0	9.70925	1.48363e-13
ENSRNOG00000012049	'Sox7'	SRY-box transcription factor 7	55.66	20.59	16.88	0.03	0.03	0.06	9.70352	3.8496e-29
ENSRNOG00000018163	'Ipcef1'	interaction protein for cytohesin exchange factors 1	7.05	2.6	3.34	0	0	0.02	9.70272	4.92046e-14
ENSRNOG00000056826	'Arap2'	ArfGAP with RhoGAP domain, ankyrin repeat and PH domain 2	15.36	6.6	7.71	0	0.01	0.03	9.69532	3.21376e-26
ENSRNOG00000005871	'Il1rn'	interleukin 1 receptor antagonist	14.26	2.92	2.68	0	0	0	9.68616	6.49097e-11
ENSRNOG00000023640	'Rab25'	RAB25, member RAS oncogene family	305.61	266.4	249.14	0.73	0.11	0.38	9.67922	5.9957e-80
ENSRNOG00000019190	'Ankrd22'	ankyrin repeat domain 22	24.7	32.24	27.49	0	0	0	9.6771	1.25412e-13
ENSRNOG00000020995	'Fut1'	fucosyltransferase 1	7.62	3.04	5.15	0	0	0	9.67618	9.3902e-14
ENSRNOG00000010423	'Misp'	mitotic spindle positioning	37.76	25.23	17.42	0.12	0	0	9.66916	1.1416e-25
ENSRNOG00000027739	'Cndp1'	carnosine dipeptidase 1	81.47	14.74	38.8	0.08	0.04	0.08	9.6636	1.34216e-28
ENSRNOG00000010359	'Bik'	BCL2-interacting killer	14.45	21.04	15.71	0	0	0	9.64541	2.6215e-13
ENSRNOG00000005619	'RGD1310262'	MISP family member 3	14.71	13.67	11.29	0.13	0	0	9.63946	2.66108e-14
ENSRNOG00000059491	'Fgd4'	FYVE, RhoGEF and PH domain containing 4	5.02	1.07	2.03	0	0	0	9.63851	4.07393e-12
ENSRNOG00000027592	'Rerg'	RAS-like, estrogen-regulated, growth-inhibitor	4.96	7.67	3.88	0	0	0	9.63621	8.12895e-13
ENSRNOG00000007690	'Cmpk2'	cytidine/uridine monophosphate kinase 2	13.37	11.62	16.46	0.03	0	0.04	9.63127	1.86219e-18
ENSRNOG00000012742	'Irx2'	iroquois homeobox 2	2.25	7.8	2.88	0	0	0	9.62606	9.90601e-11
ENSRNOG00000066573	'C4a'	complement C4A	20.13	10.44	10.86	0	0.04	0.03	9.61941	8.08576e-27
ENSRNOG00000001271	'Card6'	caspase recruitment domain family, member 6	15.29	3.68	5.09	0.02	0	0.02	9.61321	2.72315e-16
ENSRNOG00000020406	'Tmed6'	transmembrane p24 trafficking protein 6	5.97	3.35	47.48	0	0	0	9.61167	6.10383e-08
ENSRNOG00000010430	'Tmem40'	transmembrane protein 40	36.65	36.43	37.64	0	0	0	9.61083	6.11584e-14
ENSRNOG00000007139	'Ttpa'	alpha tocopherol transfer protein	7.8	12.6	8.5	0	0	0.05	9.60954	4.09848e-13
ENSRNOG00000015596	'Efhd1'	EF-hand domain family, member D1	12.65	15.58	16.22	0	0	0.14	9.60938	1.21289e-13
ENSRNOG00000023172	'Dnajb3'	DnaJ heat shock protein family (Hsp40) member B3	9.07	17.8	18.12	0	0	0	9.60918	3.02673e-12
ENSRNOG00000030981	'Scnn1b'	sodium channel epithelial 1 subunit beta	7.86	5.98	2.87	0	0	0	9.59994	6.44833e-13
ENSRNOG00000046772	'Fam83c'	family with sequence similarity 83, member C	11.94	2.02	2.34	0	0	0	9.59592	1.02803e-10
ENSRNOG00000055721	'Rnf128'	ring finger protein 128	25.81	23.17	37.21	0.06	0.07	0	9.59021	6.10317e-24
ENSRNOG00000016953	'Chst4'	carbohydrate sulfotransferase 4	6.17	1.52	1.42	0	0	0	9.56961	1.76746e-11
ENSRNOG00000023951	'Tbc1d30'	TBC1 domain family, member 30	3.47	1.27	2.28	0	0	0	9.56613	2.86415e-13
ENSRNOG00000055049	'Aldh1a2'	aldehyde dehydrogenase 1 family, member A2	141.25	119	101.69	0.19	0.23	0.15	9.55563	2.09116e-92
ENSRNOG00000018867	'Klhdc7a'	kelch domain containing 7A	3.24	0.48	1.64	0	0	0	9.55483	4.47935e-11
ENSRNOG00000003095	'Fgfbp1'	fibroblast growth factor binding protein 1	23.45	3.81	11.29	0	0	0	9.53882	2.77107e-11
ENSRNOG00000029945	'Cuzd1'	CUB and zona pellucida-like domains 1	4.79	0.28	11.06	0	0	0	9.52844	1.4403e-07
ENSRNOG00000005903	'St14'	ST14 transmembrane serine protease matriptase	254.85	122.25	174.23	0.26	0.31	0.3	9.51044	7.1889e-147
ENSRNOG00000013829	'Chrna3'	cholinergic receptor nicotinic alpha 3 subunit	23.95	0	6.31	0	0	0	9.50322	0.0287684
ENSRNOG00000024630	'Igsf23'	immunoglobulin superfamily, member 23	4.19	8.92	4.62	0	0	0	9.49979	9.81619e-12
ENSRNOG00000005809	'Arhgdib'	Rho GDP dissociation inhibitor beta	162.23	78.21	92.27	0.11	0.21	0.24	9.49888	1.32415e-40
ENSRNOG00000002202	'Sowahb'	sosondowah ankyrin repeat domain family member B	8.1	3.83	2.38	0	0	0.02	9.49608	7.21779e-13
ENSRNOG00000010607	'Rnf208'	ring finger protein 208	9.13	15.17	11.45	0	0	0	9.49125	1.5452e-12
ENSRNOG00000042692	'Slc17a1'	solute carrier family 17 member 1	3.11	11.47	10.95	0	0	0	9.4822	1.93749e-10
ENSRNOG00000022921	'Dact2'	dishevelled-binding antagonist of beta-catenin 2	10.12	1.39	2.59	0	0	0	9.47941	2.19868e-10
ENSRNOG00000005378	'Gna15'	G protein subunit alpha 15	11.39	4.78	6.24	0	0	0	9.47038	2.70934e-13
ENSRNOG00000011820	'Acpp'	acid phosphatase 3	13.74	8.19	5.75	0	0	0	9.46939	2.43948e-13
ENSRNOG00000003899	'Krt15'	keratin 15	27.03	0.35	0.29	0	0	0	9.46785	0.00249382
ENSRNOG00000066159	'Cpm'	carboxypeptidase M	2.93	1.31	1.84	0	0	0	9.46742	1.90518e-13
ENSRNOG00000049484	'Atp9a'	ATPase phospholipid transporting 9A (putative)	79	37.59	43.96	0.09	0.08	0.09	9.46603	1.85434e-65
ENSRNOG00000030724	'Adamdec1'	ADAM-like, decysin 1	0.33	3.52	2.96	0	0	0	9.46388	5.50828e-09
ENSRNOG00000015859	'Chdh'	choline dehydrogenase	100.23	22.51	32.1	0.06	0.06	0.12	9.45576	2.35439e-37
ENSRNOG00000016653	'Ngef'	neuronal guanine nucleotide exchange factor	48.76	31.08	35.94	0.12	0.04	0.04	9.44617	1.37579e-43
ENSRNOG00000006850	'Ovol2'	ovo-like zinc finger 2	6.99	7.1	7.06	0	0	0	9.44102	1.06411e-13
ENSRNOG00000064634	'Sorl1'	sortilin related receptor 1	10.37	11.46	9.4	0.01	0.01	0.03	9.43779	1.70479e-32
ENSRNOG00000005580	'Itgb4'	integrin subunit beta 4	80.67	47.68	48.68	0.12	0.11	0.07	9.43397	3.5041e-125
ENSRNOG00000017637	'Fbp2'	fructose-bisphosphatase 2	14.77	7.9	8.82	0	0	0	9.43394	1.20509e-13
ENSRNOG00000021116	'Bnipl'	BCL2 interacting protein like	5.01	8.66	7.34	0	0	0	9.42961	2.99831e-12
ENSRNOG00000009096	'Pon3'	paraoxonase 3	10.77	4.51	10.9	0	0	0	9.42154	1.69314e-12
ENSRNOG00000007041	'Abcg2'	ATP binding cassette subfamily G member 2	108.99	54.38	70.44	0.05	0.24	0.11	9.41829	6.6159e-60
ENSRNOG00000015468	'Bpifb1'	BPI fold containing family B, member 1	9.4	0.99	12.43	0	0	0	9.41458	4.2878e-09
ENSRNOG00000002217	'Plac8'	placenta associated 8	11.01	31.95	21.79	0	0	0	9.4124	6.36246e-11
ENSRNOG00000023548	'Sned1'	sushi, nidogen and EGF-like domains 1	12.01	3.75	6.95	0.02	0	0.04	9.41179	6.7487e-23
ENSRNOG00000026910	'Gjb4'	gap junction protein, beta 4	10.74	1.35	11.13	0	0	0	9.3828	2.1319e-09
ENSRNOG00000010319	'Lcp1'	lymphocyte cytosolic protein 1	7.37	4.42	5.21	0.03	0	0	9.37666	6.58579e-14
ENSRNOG00000020485	'Vav3'	vav guanine nucleotide exchange factor 3	3.32	1.99	1.45	0	0	0	9.37434	5.70671e-13
ENSRNOG00000051819	'Sdr42e1'	short chain dehydrogenase/reductase family 42E, member 1	4.23	2.93	4.99	0	0	0	9.37062	5.99234e-13
ENSRNOG00000000634	'RGD1306739'	ciliary associated calcium binding coiled-coil 1	8.07	8.28	11.09	0	0	0	9.36562	7.03415e-13
ENSRNOG00000014751	'Ret'	ret proto-oncogene	8.93	0.09	4.83	0	0.02	0	9.35654	2.64305e-07
ENSRNOG00000031930	'Cela1'	chymotrypsin like elastase 1	12.24	1.86	21.31	0	0	0	9.35044	6.47978e-09
ENSRNOG00000008180	'Lyn'	LYN proto-oncogene, Src family tyrosine kinase	45.88	16.8	23.12	0.03	0	0.13	9.34869	3.14789e-34
ENSRNOG00000019741	'Isyna1'	inositol-3-phosphate synthase 1	4728.85	8405.62	7700.93	13.87	13.31	13.14	9.33532	4.0322e-136
ENSRNOG00000013535	'Cdh6'	cadherin 6	4.31	2.79	1.61	0	0	0	9.32862	2.0178e-12
ENSRNOG00000027940	'Plppr3'	phospholipid phosphatase related 3	0.48	9.13	1.97	0	0	0	9.32839	2.71706e-07
ENSRNOG00000009286	'Noxa1'	NADPH oxidase activator 1	11.85	4.14	7.13	0	0	0	9.32347	2.02789e-12
ENSRNOG00000019661	'Gdf15'	growth differentiation factor 15	720.51	1067.05	1213.19	2.05	1.17	2.77	9.31383	1.79756e-85
ENSRNOG00000054495	'Cldn2'	claudin 2	5.92	1.35	3.33	0	0	0	9.30981	2.05085e-11
ENSRNOG00000056184	'Lrp2'	LDL receptor related protein 2	19.19	14.24	48.26	0.05	0.05	0.05	9.3064	8.999e-53
ENSRNOG00000010174	'Enpp4'	ectonucleotide pyrophosphatase/phosphodiesterase 4	3.54	1.25	1.68	0	0	0	9.29111	2.92344e-12
ENSRNOG00000028353	'Sox13'	SRY-box transcription factor 13	22.27	14.58	10.61	0.06	0.03	0	9.28363	2.32522e-24
ENSRNOG00000008628	'Ica1'	islet cell autoantigen 1	40	27.83	23.11	0	0.17	0	9.26338	4.30231e-25
ENSRNOG00000007574	'Padi2'	peptidyl arginine deiminase 2	11.76	0.3	2.05	0	0.02	0	9.26045	5.59307e-08
ENSRNOG00000018488	'Cd40'	CD40 molecule	2.39	6.9	15.2	0	0	0	9.25574	3.90419e-09
ENSRNOG00000010866	'Tmem154'	transmembrane protein 154	23.64	17.14	8.27	0.29	0	0.29	9.24325	1.02667e-21
ENSRNOG00000004461	'Flywch2'	FLYWCH family member 2	17.41	14.54	23.95	0	0	0	9.22919	2.6005e-12
ENSRNOG00000060179	'Gpc3'	glypican 3	1.28	11.95	11.25	0.05	0	0	9.20779	6.94935e-09
ENSRNOG00000013328	'Rbpms'	RNA binding protein, mRNA processing factor	24.33	23.69	9.64	0	0.13	0	9.20609	2.94535e-12
ENSRNOG00000057443	'Nos2'	nitric oxide synthase 2	0.79	1.07	5.46	0	0	0	9.19394	2.91349e-08
ENSRNOG00000025502	'Arhgef37'	Rho guanine nucleotide exchange factor 37	1.15	1.66	2.35	0	0	0	9.18733	2.29667e-11
ENSRNOG00000010098	'Plek2'	pleckstrin 2	10.54	7.33	5.23	0	0	0	9.16542	1.1893e-12
ENSRNOG00000021285	'Celsr1'	cadherin, EGF LAG seven-pass G-type receptor 1	31.63	6.01	5.62	0.05	0	0.03	9.16423	7.64049e-25
ENSRNOG00000029087	'Nap1l3'	nucleosome assembly protein 1-like 3	3.91	2.45	3.55	0	0	0	9.16118	9.30998e-13
ENSRNOG00000062981	'Smagp'	small cell adhesion glycoprotein	109.7	135.58	113.54	0.44	0.14	0.3	9.16039	1.64711e-40
ENSRNOG00000004207	'Eml5'	EMAP like 5	1.62	1.04	3.72	0	0.01	0	9.15709	8.5154e-11
ENSRNOG00000007441	'Klhl32'	kelch-like family member 32	4.51	3.48	0.94	0.05	0	0	9.14082	3.40062e-11
ENSRNOG00000031689	'Trim15'	tripartite motif containing 15	28.05	9.95	23.24	0.03	0.02	0.05	9.13946	7.66286e-27
ENSRNOG00000037198	'Usp18'	ubiquitin specific peptidase 18	8.97	8.52	18.01	0	0.07	0	9.13596	1.27197e-11
ENSRNOG00000058842	'Sptbn2'	spectrin, beta, non-erythrocytic 2	19.5	6.67	6.72	0.02	0.04	0	9.13137	2.51658e-35
ENSRNOG00000019477	'Zmynd15'	zinc finger, MYND-type containing 15	5.92	7.77	5.83	0.04	0	0	9.12083	1.38196e-12
ENSRNOG00000004795	'Pof1b'	POF1B, actin binding protein	6.89	2.41	4.26	0.03	0	0	9.11898	2.51402e-12
ENSRNOG00000001195	'Trpv4'	transient receptor potential cation channel, subfamily V, member 4	41.64	27.02	21.95	0.06	0.06	0.07	9.11763	2.44094e-44
ENSRNOG00000001874	'Slc7a4'	solute carrier family 7, member 4	5.38	3.58	2.35	0	0	0	9.11103	3.95108e-12
ENSRNOG00000019412	'Rhbg'	Rh family B glycoprotein	6.5	8.35	2.82	0	0	0	9.10468	8.50883e-11
ENSRNOG00000046195	'Slc22a4'	solute carrier family 22 member 4	26.02	9.47	12.21	0.09	0	0	9.09994	2.57954e-12
ENSRNOG00000038319	'Akr1c19'	aldo-keto reductase family 1, member C19	3.83	6.94	10.26	0	0	0	9.09187	1.75583e-10
ENSRNOG00000056219	'Olr1'	oxidized low density lipoprotein receptor 1	0.09	1.14	10.87	0	0	0.03	9.08659	4.22123e-06
ENSRNOG00000017117	'Ybx2'	Y box binding protein 2	10.75	12.16	12.13	0.07	0	0	9.0635	1.57053e-12
ENSRNOG00000013133	'Foxa2'	forkhead box A2	11.08	0.09	3.46	0	0	0	9.06306	4.24233e-06
ENSRNOG00000012040	'Slc25a48'	solute carrier family 25, member 48	6.16	0.23	1.45	0	0	0	9.06208	1.89918e-07
ENSRNOG00000021586	'Gpr39'	G protein-coupled receptor 39	11.44	3.82	4.02	0	0	0	9.0582	3.00192e-11
ENSRNOG00000059897	'Gjb5'	gap junction protein, beta 5	12.35	2.33	7.8	0	0	0	9.04715	3.2525e-10
ENSRNOG00000059857	'Rnd1'	Rho family GTPase 1	167.14	123.91	204.77	0.79	0.13	0.22	9.03468	5.32211e-63
ENSRNOG00000047714	'Tmem37'	transmembrane protein 37	7.97	16.85	15.01	0	0	0	9.03415	2.59472e-10
ENSRNOG00000012436	'Adh1'	alcohol dehydrogenase 1 (class I)	9.14	2.03	4.81	0	0	0	9.03092	1.24137e-10
ENSRNOG00000015599	'Mall'	mal, T-cell differentiation protein-like	8.91	3.94	2.86	0	0	0	9.02722	2.46967e-11
ENSRNOG00000052979	'Rab17'	RAB17, member RAS oncogene family	9.69	2.63	6.35	0	0	0	9.01188	5.94785e-11
ENSRNOG00000056001	'Sftpd'	surfactant protein D	22.61	0.33	4.49	0	0	0	9.0075	2.22721e-06
ENSRNOG00000009779	'Krt8'	keratin 8	1227.99	982.07	1234.17	2.82	2.77	2.43	9.00518	0
ENSRNOG00000050792	'Tnfaip6'	TNF alpha induced protein 6	2512.51	1789.83	1592.97	4.51	4.47	4.6	9.00067	0
ENSRNOG00000031671	'Rasgef1a'	RasGEF domain family, member 1A	2.48	11.59	10.77	0	0.03	0.07	8.99794	7.94779e-12
ENSRNOG00000059097	'Ddx60'	DEXD/H-box helicase 60	1.07	1.2	1.23	0	0	0	8.99788	6.47375e-12
ENSRNOG00000028670	'RGD1562726'	similar to Putative protein C21orf62 homolog	1.01	1.5	1.7	0	0	0	8.99613	4.59138e-11
ENSRNOG00000032805	'Cyp2f4'	cytochrome P450, family 2, subfamily f, polypeptide 4	9.09	0.6	5.87	0	0	0	8.99581	5.40847e-08
ENSRNOG00000007918	'Tbxas1'	thromboxane A synthase 1	7.02	4.03	3.12	0	0	0	8.98753	7.06976e-12
ENSRNOG00000014124	'Nod2'	nucleotide-binding oligomerization domain containing 2	1.34	1.89	2.92	0	0	0	8.98687	1.17453e-10
ENSRNOG00000012273	'Dmtn'	dematin actin binding protein	6.71	5	8.42	0	0	0.05	8.98397	3.54188e-12
ENSRNOG00000047901	'Acp7'	acid phosphatase 7, tartrate resistant	4.1	12.16	3.51	0	0	0	8.98333	3.56384e-09
ENSRNOG00000007679	'Cyth4'	cytohesin 4	2.39	2.4	4.27	0	0	0	8.97555	4.96631e-11
ENSRNOG00000048275	'RGD1309350'	similar to transthyretin (4L369)	17.53	12.93	10.8	0	0	0	8.97317	2.91038e-12
ENSRNOG00000020136	'Tgm1'	transglutaminase 1	174.32	90.51	58.99	0.27	0.11	0.24	8.96928	4.09149e-74
ENSRNOG00000000658	'Acacb'	acetyl-CoA carboxylase beta	4.15	0.61	0.58	0.01	0	0	8.96187	3.85508e-09
ENSRNOG00000007900	'Tspan33'	tetraspanin 33	14.27	10.98	16.33	0.06	0	0.06	8.95709	4.98878e-16
ENSRNOG00000046053	'Nudt11'	nudix hydrolase 11	5.08	3	3.33	0	0	0	8.95574	3.17487e-12
ENSRNOG00000028801	'Gsap'	gamma-secretase activating protein	17.24	11.15	6.88	0.08	0.03	0	8.94923	1.3678e-21
ENSRNOG00000013474	'Casz1'	castor zinc finger 1	7.51	4.69	3.25	0	0.01	0.03	8.93165	6.25021e-22
ENSRNOG00000062421	'RragB'	Ras-related GTP binding B	4.77	2.34	3.29	0	0	0	8.92445	5.4487e-12
ENSRNOG00000003781	'Atp10b'	ATPase phospholipid transporting 10B (putative)	4.67	0.22	0.11	0	0	0	8.92264	7.91428e-06
ENSRNOG00000021039	'Fam83e'	family with sequence similarity 83, member E	28.39	3.56	8.37	0	0.06	0.03	8.92076	2.13987e-15
ENSRNOG00000024975	'Atp8b3'	ATPase phospholipid transporting 8B3	2.52	1.84	0.78	0	0	0	8.91263	1.21144e-10
ENSRNOG00000004470	'Il24'	interleukin 24	8.27	3.62	12.1	0	0	0	8.90221	3.25566e-10
ENSRNOG00000016987	'Pstpip2'	proline-serine-threonine phosphatase-interacting protein 2	12.44	2.51	2.51	0	0	0	8.89957	2.67602e-09
ENSRNOG00000004585	'Tmtc2'	transmembrane O-mannosyltransferase targeting cadherins 2	15.06	1.47	2.58	0.02	0	0.04	8.89414	2.57511e-11
ENSRNOG00000023177	'Esrp2'	epithelial splicing regulatory protein 2	66.79	59.26	57.37	0.13	0.12	0.18	8.88391	1.0489e-102
ENSRNOG00000017020	'Inpp5d'	inositol polyphosphate-5-phosphatase D	8.1	4.01	4.22	0.04	0	0	8.87768	8.92206e-16
ENSRNOG00000001005	'Fcer2'	Fc fragment of IgE receptor II	2.95	5.82	2.59	0	0	0	8.87732	4.01652e-10
ENSRNOG00000019403	'Afap1l1'	actin filament associated protein 1-like 1	2.06	0.87	2.39	0	0	0	8.87658	1.20003e-10
ENSRNOG00000015677	'Cda'	cytidine deaminase	13.69	6.9	11.87	0	0	0	8.87388	1.27372e-11
ENSRNOG00000023965	'Arhgef38'	Rho guanine nucleotide exchange factor 38	4.74	1.62	1.52	0	0	0	8.87302	1.19348e-10
ENSRNOG00000011353	'Gfi1b'	growth factor independent 1B transcriptional repressor	3.42	6.13	2.78	0	0	0	8.86666	2.0121e-10
ENSRNOG00000019902	'Folr1'	folate receptor alpha	247.93	223.45	229.25	0.61	0.41	0.68	8.85846	4.2883e-92
ENSRNOG00000002802	'Cxcl1'	C-X-C motif chemokine ligand 1	300.96	177.04	497.11	0.76	0.57	1.26	8.85646	3.04468e-51
ENSRNOG00000026067	'Wfdc10'	WAP four-disulfide core domain 10A	53.81	19.97	53.22	0	0	0	8.84988	1.09468e-10
ENSRNOG00000017244	'Rnf186'	ring finger protein 186	7.98	6.73	6.76	0	0	0	8.8442	6.33716e-12
ENSRNOG00000050206	'Shank2'	SH3 and multiple ankyrin repeat domains 2	5.36	1.46	1.61	0	0.02	0	8.83329	9.93191e-14
ENSRNOG00000002345	'Rasgef1b'	RasGEF domain family, member 1B	1.2	2.64	3.01	0	0	0	8.81899	9.79459e-10
ENSRNOG00000031955	'Calml3'	calmodulin-like 3	13.18	0.88	3.02	0	0	0	8.81438	1.14298e-07
ENSRNOG00000006990	'Grb7'	growth factor receptor bound protein 7	48.35	72.21	54.08	0.1	0.13	0.21	8.80646	1.31616e-51
ENSRNOG00000018706	'Il15ra'	interleukin 15 receptor subunit alpha	3.68	4.27	3	0	0	0	8.8012	3.06433e-11
ENSRNOG00000009505	'Cd164l2'	CD164 molecule like 2	6.99	14.86	11.09	0	0	0	8.79374	5.24864e-10
ENSRNOG00000066109	'Plekha2'	pleckstrin homology domain containing A2	28.31	6.38	8.13	0	0	0.11	8.78581	9.73717e-13
ENSRNOG00000001806	'Fetub'	fetuin B	5.07	5.82	4.93	0	0	0	8.78206	2.90548e-11
ENSRNOG00000001338	'Hpd'	4-hydroxyphenylpyruvate dioxygenase	0.37	8.76	6.78	0	0	0	8.76945	2.383e-06
ENSRNOG00000049410	'Chrm3'	cholinergic receptor, muscarinic 3	3.15	0.04	2.22	0	0	0	8.76748	6.10994e-06
ENSRNOG00000001776	'Muc20'	mucin 20, cell surface associated	9.82	0.94	5.49	0	0	0	8.76715	2.94923e-08
ENSRNOG00000020797	'She'	Src homology 2 domain containing E	2.99	0.66	0.19	0	0	0	8.76123	2.29065e-07
ENSRNOG00000004473	'Ppargc1a'	PPARG coactivator 1 alpha	12.61	1.7	3.65	0.04	0	0	8.75357	7.7032e-13
ENSRNOG00000047023	'Aldh1l1'	aldehyde dehydrogenase 1 family, member L1	9.71	2.06	3.78	0	0	0.04	8.7516	2.55785e-10
ENSRNOG00000019528	'Plekhg6'	pleckstrin homology and RhoGEF domain containing G6	4.58	8.01	4.34	0	0.02	0.03	8.75067	9.09881e-14
ENSRNOG00000054033	'Adap1'	ArfGAP with dual PH domains 1	8.59	3.08	6.41	0	0.04	0	8.74795	2.98201e-11
ENSRNOG00000007509	'Slc1a6'	solute carrier family 1 member 6	13.37	0	0.05	0	0	0	8.74338	0.0460096
ENSRNOG00000023427	'Ano7'	anoctamin 7	39.2	2.78	5.59	0.04	0.04	0.04	8.74029	1.81721e-12
ENSRNOG00000014963	'Adgrg1'	adhesion G protein-coupled receptor G1	42.06	22.56	21.16	0.09	0.09	0.03	8.73533	2.05462e-49
ENSRNOG00000016043	'Aqp4'	aquaporin 4	4.31	0.09	0.25	0	0	0	8.72551	1.54188e-05
ENSRNOG00000037563	'Cd68'	Cd68 molecule	31.78	132.55	105.24	0.21	0.49	0.11	8.7251	2.02609e-23
ENSRNOG00000026592	'Rhbdl2'	rhomboid like 2	7.71	4.79	5.62	0	0	0	8.71074	1.62536e-11
ENSRNOG00000027992	'Dscam'	DS cell adhesion molecule	3.33	0	0.12	0	0	0	8.70896	0.0469166
ENSRNOG00000005810	'Nlrc4'	NLR family, CARD domain containing 4	6.07	2.92	1.57	0	0	0.03	8.69718	1.21546e-10
ENSRNOG00000043167	'Itga9'	integrin subunit alpha 9	7.4	1.28	1.81	0.01	0.01	0	8.68428	7.31113e-12
ENSRNOG00000061004	'Asphd2'	aspartate beta-hydroxylase domain containing 2	6.68	1.3	2.81	0	0	0	8.67192	1.9869e-09
ENSRNOG00000006557	'Cyfip2'	cytoplasmic FMR1 interacting protein 2	2.69	0.46	2.7	0.02	0	0	8.65242	3.52038e-09
ENSRNOG00000061199	'Tcfl5'	transcription factor like 5	6.17	2.35	1.7	0	0	0	8.64787	7.77085e-10
ENSRNOG00000005132	'Slc52a3'	solute carrier family 52 member 3	5.19	1.5	0.94	0	0	0	8.63575	3.48897e-09
ENSRNOG00000013982	'Hsd17b2'	hydroxysteroid (17-beta) dehydrogenase 2	7.87	3.09	7.2	0	0	0	8.6302	2.52808e-10
ENSRNOG00000057832	'Rnf125'	ring finger protein 125	15.65	1.69	5.29	0	0	0	8.61673	3.8821e-08
ENSRNOG00000008346	'Itgb6'	integrin subunit beta 6	13.6	7.59	9.28	0	0.08	0	8.59752	1.34845e-28
ENSRNOG00000002142	'Cds1'	CDP-diacylglycerol synthase 1	106.24	27.04	26.87	0.28	0.11	0.06	8.5958	7.67476e-29
ENSRNOG00000002667	'Lamc2'	laminin subunit gamma 2	662.41	132.51	153.37	0.92	0.8	0.92	8.58083	3.87675e-57
ENSRNOG00000058906	'Ptprh'	protein tyrosine phosphatase, receptor type, H	1.07	0.03	2.59	0	0	0	8.57478	4.33883e-05
ENSRNOG00000002474	'Tom1l1'	target of myb1 like 1 membrane trafficking protein	28.44	14.51	17.92	0.05	0.04	0.1	8.56233	1.07766e-27
ENSRNOG00000010758	'Lpar2'	lysophosphatidic acid receptor 2	7.49	2.77	2.78	0	0	0.04	8.54749	1.35398e-10
ENSRNOG00000021771	'Trim29'	tripartite motif-containing 29	6.73	2.85	3.32	0	0	0.04	8.54684	4.71246e-11
ENSRNOG00000011475	'Srcin1'	SRC kinase signaling inhibitor 1	0.91	2.12	0.35	0	0	0	8.53547	1.06317e-07
ENSRNOG00000013380	'Rhov'	ras homolog family member V	4.67	9.11	7.13	0	0	0.07	8.53451	3.84775e-10
ENSRNOG00000007350	'Rac2'	Rac family small GTPase 2	21.48	2.27	1.57	0	0	0	8.51695	7.49232e-07
ENSRNOG00000002832	'Slc16a2'	solute carrier family 16 member 2	7.79	2.24	2.66	0	0	0	8.51029	1.7055e-09
ENSRNOG00000030625	'Tf'	transferrin	92.68	1.69	6.91	0.09	0.09	0.1	8.48736	2.95325e-11
ENSRNOG00000064866	'Rnf183'	ring finger protein 183	1.74	1.47	3.1	0	0	0	8.4851	1.2594e-09
ENSRNOG00000007778	'Alox15b'	arachidonate 15-lipoxygenase, type B	8.57	1.07	0.12	0	0	0	8.47966	2.20466e-05
ENSRNOG00000012756	'Slc25a43'	solute carrier family 25, member 43	11.07	6.14	7.12	0	0	0.08	8.47925	8.65739e-15
ENSRNOG00000001962	'Fam3b'	FAM3 metabolism regulating signaling molecule B	12.22	0.35	2.37	0	0	0	8.44866	4.2865e-06
ENSRNOG00000009401	'Lmo2'	LIM domain only 2	7.65	9.42	5.27	0	0	0.08	8.44343	1.81906e-10
ENSRNOG00000014248	'Erbb4'	erb-b2 receptor tyrosine kinase 4	6.47	1.23	0.96	0	0.02	0	8.43868	1.93297e-08
ENSRNOG00000033266	'Prss30'	protease, serine, 30	4.66	2.09	3.64	0	0	0	8.43674	3.43382e-10
ENSRNOG00000046330	'Rnf130'	ring finger protein 130	7.73	3.58	7.88	0	0	0	8.43467	6.64218e-10
ENSRNOG00000005794	'Slc10a1'	solute carrier family 10 member 1	4.85	2.31	3.99	0	0	0	8.4311	2.67951e-10
ENSRNOG00000017050	'Lmntd2'	lamin tail domain containing 2	0.44	3.9	3.05	0	0	0	8.42995	9.80934e-07
ENSRNOG00000045617	'Pglyrp3'	peptidoglycan recognition protein 3	3.32	3.64	4.44	0	0	0	8.42779	2.60298e-10
ENSRNOG00000033215	'RT1-Db1'	RT1 class II, locus Db1	3.92	6.32	4.47	0	0	0	8.42374	1.28963e-09
ENSRNOG00000036877	'Clca4l'	chloride channel calcium activated 4-like	5.96	0.15	0.67	0	0	0	8.42237	1.31603e-05
ENSRNOG00000000281	'Prodh1'	proline dehydrogenase 1	14.07	8.23	6.81	0.06	0	0.06	8.41737	3.34034e-14
ENSRNOG00000014859	'Rnf152'	ring finger protein 152	1.75	0.46	0.75	0	0	0	8.40909	3.5696e-09
ENSRNOG00000017525	'Epha1'	Eph receptor A1	25.16	20.97	16.56	0.13	0.03	0.07	8.4085	3.23464e-43
ENSRNOG00000019249	'Ap3b2'	adaptor related protein complex 3 subunit beta 2	4.54	0.02	0.41	0	0	0	8.39585	0.000138229
ENSRNOG00000068555	'Nt5c1a'	5'-nucleotidase, cytosolic IA	3.34	0.28	0.67	0	0	0	8.39474	6.38502e-07
ENSRNOG00000069372	'Fam83b'	family with sequence similarity 83, member B	3.99	0.53	0.74	0	0	0	8.38847	1.82244e-07
ENSRNOG00000006353	'Large2'	LARGE xylosyl- and glucuronyltransferase 2	21.38	17.63	22.13	0.11	0	0.09	8.38388	9.67687e-32
ENSRNOG00000025823	'Rbm46'	RNA binding motif protein 46	2.79	0.44	1.26	0	0	0	8.36233	7.50555e-09
ENSRNOG00000008282	'Elf5'	E74 like ETS transcription factor 5	1.14	1.43	5.11	0	0	0	8.34302	2.00603e-07
ENSRNOG00000016920	'Spire2'	spire-type actin nucleation factor 2	3.36	1.95	1.96	0	0	0	8.34259	2.31493e-10
ENSRNOG00000001169	'Slc37a1'	solute carrier family 37 member 1	40.12	15.93	23.24	0.04	0.14	0.11	8.34166	6.43867e-41
ENSRNOG00000015477	'Nkx3-1'	NK3 homeobox 1	11.31	0.21	0.05	0	0	0	8.34031	0.000496895
ENSRNOG00000007270	'Il12rb2'	interleukin 12 receptor subunit beta 2	10.76	0.28	2.38	0.02	0.01	0	8.33733	1.20578e-08
ENSRNOG00000004889	'Vangl2'	VANGL planar cell polarity protein 2	3.12	1.17	1.17	0	0	0.04	8.33638	4.52359e-10
ENSRNOG00000009848	'Il18'	interleukin 18	9.23	13.44	10.42	0	0	0	8.31072	1.78242e-09
ENSRNOG00000007706	'Prkaa2'	protein kinase AMP-activated catalytic subunit alpha 2	19.19	1.46	4.13	0	0.04	0.06	8.30927	1.21292e-17
ENSRNOG00000010600	'Cysrt1'	cysteine rich tail 1	4.86	11.92	12.97	0	0	0	8.30724	4.53993e-08
ENSRNOG00000007137	'Ly6i'	lymphocyte antigen 6 complex, locus I	6.22	11.43	2.97	0	0	0	8.30226	4.46842e-08
ENSRNOG00000008901	'Coro2a'	coronin 2A	16.75	9.36	5.05	0.04	0.1	0.02	8.29149	1.93e-25
ENSRNOG00000061695	'Slc23a1'	solute carrier family 23 member 1	2.31	1.82	1.55	0	0	0	8.26118	3.32036e-10
ENSRNOG00000006025	'Lamb3'	laminin subunit beta 3	455.66	249.68	294.35	1.1	1.34	1.29	8.25904	0
ENSRNOG00000002936	'Golt1a'	golgi transport 1A	16.59	11.01	8.38	0	0	0	8.2585	6.94864e-10
ENSRNOG00000020636	'Spint2'	serine peptidase inhibitor, Kunitz type, 2	1383.96	1695.5	1791.92	7.22	6.88	5.96	8.24498	1.5331e-155
ENSRNOG00000013166	'Wnt4'	Wnt family member 4	2.62	3.11	7.9	0	0	0	8.2291	6.47714e-08
ENSRNOG00000011726	'Grin1'	glutamate ionotropic receptor NMDA type subunit 1	4.13	1.15	1.57	0	0.02	0	8.21228	1.66223e-09
ENSRNOG00000009030	'Rab19'	RAB19, member RAS oncogene family	4.5	3.71	3.8	0	0	0	8.20962	4.77307e-10
ENSRNOG00000003336	'Mybph'	myosin binding protein H	0.33	5.25	0.7	0	0	0	8.20904	1.8308e-05
ENSRNOG00000010883	'Pard6b'	par-6 family cell polarity regulator beta	55.2	42.56	48.13	0.25	0.18	0.16	8.20858	4.6862e-103
ENSRNOG00000022669	'Cd177'	CD177 molecule	28.91	2.99	2.81	0.08	0.06	0	8.20348	7.01759e-12
ENSRNOG00000061304	'Atp2b3'	ATPase plasma membrane Ca2+ transporting 3	1.56	0.78	0.32	0	0	0	8.1968	5.1203e-09
ENSRNOG00000017775	'Slc5a1'	solute carrier family 5 member 1	4.02	0.95	1.17	0	0	0	8.18504	3.2704e-08
ENSRNOG00000042111	'Sult1c2a'	sulfotransferase family, cytosolic, 1C, member 2a	1.09	0.69	3.07	0	0	0	8.17976	2.19986e-07
ENSRNOG00000007606	'Rnf43'	ring finger protein 43	13.37	5.78	5.45	0	0	0.07	8.17552	5.60408e-17
ENSRNOG00000046958	'Abo'	ABO, alpha 1-3-N-acetylgalactosaminyltransferase and alpha 1-3-galactosyltransferase	32.52	6	20.16	0.15	0	0.08	8.17435	2.03624e-14
ENSRNOG00000014973	'Tekt1'	tektin 1	3.08	3.87	4.18	0	0	0	8.15929	3.07384e-09
ENSRNOG00000067060	'MGC105649'	hypothetical LOC302884	12.51	6.2	10.13	0.11	0	0	8.15487	3.36434e-10
ENSRNOG00000052017	'Dio3'	iodothyronine deiodinase 3	142.25	144.75	209.97	0.36	0.62	1.19	8.13803	3.49982e-66
ENSRNOG00000008467	'Agbl2'	AGBL carboxypeptidase 2	1.62	1.58	1.5	0	0	0	8.13168	1.24363e-09
ENSRNOG00000063630	'Dlx6'	distal-less homeobox 6	6.93	3.13	3.84	0	0	0	8.1299	1.63245e-09
ENSRNOG00000023969	'Herc6'	HECT and RLD domain containing E3 ubiquitin protein ligase family member 6	4.57	7.23	8.2	0.02	0.02	0.05	8.12778	2.79135e-20
ENSRNOG00000015157	'Smtnl2'	smoothelin-like 2	4.4	2.57	4.08	0.04	0	0	8.12674	3.55951e-10
ENSRNOG00000019318	'Syt3'	synaptotagmin 3	2.01	3.67	4.72	0	0.05	0	8.12421	3.4933e-09
ENSRNOG00000002592	'Rps6ka6'	ribosomal protein S6 kinase A6	2.57	0.5	0.6	0	0	0	8.12361	1.21571e-07
ENSRNOG00000010280	'Pde8b'	phosphodiesterase 8B	1.5	0.85	0.77	0	0	0	8.12072	1.05982e-09
ENSRNOG00000000994	'Stxbp2'	syntaxin binding protein 2	85.28	55.69	64.93	0.36	0.24	0.3	8.11897	6.9507e-119
ENSRNOG00000033564	'Cfd'	complement factor D	14.77	119.21	86.42	0.18	0.67	0.19	8.11555	2.14881e-14
ENSRNOG00000025522	'Atf7ip2'	activating transcription factor 7 interacting protein 2	1.92	2.02	1.7	0	0	0	8.11196	1.59002e-09
ENSRNOG00000009336	'Mapk15'	mitogen-activated protein kinase 15	0.7	3.35	1.62	0	0	0	8.10279	3.26071e-07
ENSRNOG00000021670	'Frem2'	FRAS1 related extracellular matrix 2	0.86	0.21	0.26	0	0	0	8.09634	4.13741e-08
ENSRNOG00000000007	'Gad1'	glutamate decarboxylase 1	0.95	0.92	2.12	0	0	0	8.09523	3.39692e-08
ENSRNOG00000029049	'Zdhhc14'	zinc finger DHHC-type palmitoyltransferase 14	4.74	1.4	2.65	0.03	0	0	8.09203	2.45466e-09
ENSRNOG00000033901	'Ttll2'	tubulin tyrosine ligase like 2	1.07	4.64	1.55	0	0	0	8.08396	1.31224e-06
ENSRNOG00000014226	'Plch2'	phospholipase C, eta 2	12.34	8.13	7.85	0.02	0.1	0	8.07916	2.4839e-35
ENSRNOG00000011313	'Sorcs1'	sortilin-related VPS10 domain containing receptor 1	1.42	3.04	2.2	0.05	0	0	8.07743	8.09714e-11
ENSRNOG00000026295	'Rbpjl'	recombination signal binding protein for immunoglobulin kappa J region-like	10.56	20.82	8.87	0	0.11	0.04	8.07394	1.98204e-19
ENSRNOG00000007255	'Zpbp2'	zona pellucida binding protein 2	2.25	5.38	7.31	0	0.08	0	8.06786	2.73644e-08
ENSRNOG00000030927	'Grid2ip'	Grid2 interacting protein	0.96	1.34	1.17	0	0	0	8.06712	4.41317e-09
ENSRNOG00000002258	'Tmem150c'	transmembrane protein 150C	1.41	1.38	1.76	0	0	0	8.06023	2.84001e-09
ENSRNOG00000049282	'Oas2'	2'-5' oligoadenylate synthetase 2	2.07	1.55	2.16	0	0	0	8.05294	2.07086e-09
ENSRNOG00000016544	'Arhgef28'	Rho guanine nucleotide exchange factor 28	19.43	8.44	7.73	0.08	0.03	0.04	8.05242	3.73532e-38
ENSRNOG00000048769	'Nek5'	NIMA-related kinase 5	0.78	2.88	1.31	0	0	0	8.03412	4.05942e-07
ENSRNOG00000027350	'Tns4'	tensin 4	2.31	2.1	0.83	0	0	0	8.0341	2.43428e-08
ENSRNOG00000011107	'Pcsk1'	proprotein convertase subtilisin/kexin type 1	2.25	0.13	0.36	0	0	0	8.02633	8.96704e-06
ENSRNOG00000013428	'Atp6v0a4'	ATPase H+ transporting V0 subunit a4	281.49	178.96	174.02	0.44	0.41	0.48	8.02349	1.658e-280
ENSRNOG00000020118	'Nme5'	NME/NM23 family member 5	2.28	3.38	3.19	0	0	0	8.0091	1.24176e-08
ENSRNOG00000030264	'Fam83h'	family with sequence similarity 83, member H	37.91	16.92	18.99	0.13	0.14	0.05	8.00767	1.11923e-59
ENSRNOG00000024125	'Slain1'	SLAIN motif family, member 1	2.91	1.84	1.41	0	0	0	8.00313	3.61646e-09
ENSRNOG00000001313	'Gnaz'	G protein subunit alpha z	3.25	0.56	0.54	0	0	0	8.00153	3.32223e-07
ENSRNOG00000058940	'Rab11fip1'	RAB11 family interacting protein 1	69.97	22.25	31.35	0.22	0.12	0.2	7.99527	1.50681e-72
ENSRNOG00000004404	'Tac4'	tachykinin precursor 4	3.36	14.1	7.69	0.12	0	0	7.986	1.29828e-07
ENSRNOG00000046667	'Fosb'	FosB proto-oncogene, AP-1 transcription factor subunit	16.33	134.08	228.4	0.57	0.56	0.82	7.98525	1.25511e-20
ENSRNOG00000005046	'Tspan13'	tetraspanin 13	57.28	24.74	31.91	0.12	0.27	0.12	7.98119	7.62071e-43
ENSRNOG00000010060	'Panx1'	Pannexin 1	3.84	3.28	2.63	0	0.04	0	7.95941	7.68909e-10
ENSRNOG00000046607	'Cited4'	Cbp/p300-interacting transactivator, with Glu/Asp-rich carboxy-terminal domain, 4	14.41	2.67	3.36	0	0	0	7.95734	3.4388e-07
ENSRNOG00000033026	'Dclk3'	doublecortin-like kinase 3	0.72	1.91	0.77	0	0	0	7.95724	2.5757e-07
ENSRNOG00000012956	'Tgm2'	transglutaminase 2	613.56	93.76	137.44	1.13	1.12	1.36	7.95604	1.16363e-40
ENSRNOG00000007755	'Pm20d2'	peptidase M20 domain containing 2	3.37	0.66	0.93	0.02	0	0	7.95365	3.77055e-08
ENSRNOG00000029478	'Cyp4f39'	cytochrome P450, family 4, subfamily f, polypeptide 39	0.92	3.62	2.92	0	0	0.04	7.94704	1.30254e-07
ENSRNOG00000014003	'Fbxo16'	F-box protein 16	8.69	5.48	6.94	0	0	0.1	7.91975	7.26302e-10
ENSRNOG00000009409	'Fbxo2'	F-box protein 2	4.95	7.85	6.93	0	0	0.1	7.91936	5.68775e-09
ENSRNOG00000042556	'Bmyc'	brain expressed myelocytomatosis oncogene	51.47	41.04	71.28	0.21	0.59	0	7.91356	2.30785e-20
ENSRNOG00000001967	'Sult1b1'	sulfotransferase family 1B member 1	3.04	2.77	4.97	0	0	0	7.90162	2.78519e-08
ENSRNOG00000020132	'Ttll10'	tubulin tyrosine ligase like 10	1.81	1.2	2.5	0	0	0	7.88169	1.83379e-08
ENSRNOG00000015232	'Pip5k1b'	phosphatidylinositol-4-phosphate 5-kinase type 1 beta	12.63	7.58	8.65	0.07	0.03	0.04	7.88167	4.58042e-24
ENSRNOG00000039745	'Pm20d1'	peptidase M20 domain containing 1	4.1	0.35	1.97	0	0	0.03	7.87686	4.89391e-07
ENSRNOG00000016225	'Fgd3'	FYVE, RhoGEF and PH domain containing 3	17.88	16.8	12.66	0.09	0.04	0.12	7.87587	3.72931e-53
ENSRNOG00000010610	'Hpgd'	15-hydroxyprostaglandin dehydrogenase	5.48	0.68	1.94	0	0	0	7.87442	9.63776e-07
ENSRNOG00000066242	'Rtp4'	receptor (chemosensory) transporter protein 4	13.27	35.41	43.54	0.14	0.07	0.3	7.8711	1.79048e-20
ENSRNOG00000018760	'Mpp7'	MAGUK p55 scaffold protein 7	19.82	7.51	6.93	0.06	0.06	0.06	7.86933	5.43483e-16
ENSRNOG00000048651	'Nrtn'	neurturin	8.64	12.12	6.62	0	0.08	0	7.86602	2.69802e-09
ENSRNOG00000007378	'Acox2'	acyl-CoA oxidase 2	1.32	2.4	0.65	0	0	0	7.86065	3.39651e-07
ENSRNOG00000011424	'Cldn23'	claudin 23	9.89	15	12	0.07	0	0.14	7.86021	8.07867e-16
ENSRNOG00000028344	'Mmp11'	matrix metallopeptidase 11	0.32	2.15	2.23	0	0	0	7.85004	9.35723e-06
ENSRNOG00000032759	'Cdx2'	caudal type homeo box 2	4.29	1.65	1.17	0	0	0	7.85001	3.07522e-08
ENSRNOG00000002414	'Tfcp2l1'	transcription factor CP2-like 1	9.24	0.69	1.81	0.03	0.01	0.01	7.82654	6.49151e-13
ENSRNOG00000055078	'Cyp4b1'	cytochrome P450, family 4, subfamily b, polypeptide 1	9.8	13.09	69.07	0.23	0.16	0.12	7.82402	8.14745e-16
ENSRNOG00000015674	'Acap1'	ArfGAP with coiled-coil, ankyrin repeat and PH domains 1	16.22	17.99	6.27	0.09	0.04	0.09	7.82185	1.87618e-20
ENSRNOG00000017108	'Syngr1'	synaptogyrin 1	29.45	13.45	18.67	0	0.16	0.09	7.80775	1.20763e-17
ENSRNOG00000019779	'Disc1'	DISC1 scaffold protein	0.8	2.58	1.22	0.01	0	0.01	7.7947	1.48109e-09
ENSRNOG00000006735	'Cdkn2b'	cyclin-dependent kinase inhibitor 2B	10.16	16	7.15	0.05	0.1	0.09	7.79017	3.43327e-18
ENSRNOG00000031930	'Bin2'	bridging integrator 2	4.03	1.98	5.38	0	0.05	0	7.78672	1.82359e-08
ENSRNOG00000027098	'Sez6l2'	seizure related 6 homolog like 2	1.28	0.34	0.9	0	0	0	7.77959	1.22922e-07
ENSRNOG00000001525	'Igsf11'	immunoglobulin superfamily, member 11	1.32	0.35	1.25	0	0	0	7.77734	2.44547e-07
ENSRNOG00000021401	'Lpar5'	lysophosphatidic acid receptor 5	3.36	1.16	0.66	0	0	0	7.77641	4.72018e-07
ENSRNOG00000025290	'Map3k15'	mitogen-activated protein kinase kinase kinase 15	2.08	3.46	3.03	0.02	0	0.03	7.75476	5.6419e-11
ENSRNOG00000009945	'Pls1'	plastin 1	178.89	43.44	80.11	0.65	0.44	0.42	7.7441	2.15458e-65
ENSRNOG00000050090	'Slc6a17'	solute carrier family 6 member 17	1.68	0.03	0.09	0	0	0	7.73287	0.000449932
ENSRNOG00000012942	'Satb1'	SATB homeobox 1	2.39	0.24	0.64	0	0	0	7.73118	4.14848e-06
ENSRNOG00000017842	'Scnn1g'	sodium channel epithelial 1 subunit gamma	1.44	0.68	1.33	0	0	0	7.71435	3.82813e-08
ENSRNOG00000020784	'Kcnk7'	potassium two pore domain channel subfamily K member 7	5.75	9.1	5.24	0.04	0.04	0.04	7.71313	5.82307e-15
ENSRNOG00000033588	'Siglec15'	sialic acid binding Ig-like lectin 15	6.27	3.26	3.39	0	0	0	7.70794	1.94637e-08
ENSRNOG00000011970	'Tmem82'	transmembrane protein 82	7.81	13.36	12.35	0.16	0	0.06	7.70244	4.02265e-17
ENSRNOG00000006978	'Mterf2'	mitochondrial transcription termination factor 2	2.86	2.38	1.49	0	0	0	7.70139	3.5197e-08
ENSRNOG00000011193	'Hmgcll1'	3-hydroxymethyl-3-methylglutaryl-CoA lyase-like 1	1.51	0.88	0.77	0	0	0	7.69907	2.1118e-08
ENSRNOG00000061883	'Aqp9'	aquaporin 9	4.28	0.19	3.25	0	0	0	7.69866	3.67237e-05
ENSRNOG00000003927	'Cd55'	CD55 molecule (Cromer blood group)	71.57	57.12	53.33	0.36	0.23	0.46	7.69612	5.62574e-80
ENSRNOG00000037165	'Nipal3'	NIPA-like domain containing 3	42.69	11.01	13.81	0.21	0.05	0.11	7.69479	1.72194e-23
ENSRNOG00000027341	'Tenm2'	teneurin transmembrane protein 2	0.28	0.36	0.39	0	0	0	7.69337	5.76752e-08
ENSRNOG00000007490	'Gabrr2'	gamma-aminobutyric acid type A receptor subunit rho 2	2.97	2.05	1.24	0	0	0	7.69293	4.80694e-08
ENSRNOG00000004703	'Muc15'	mucin 15, cell surface associated	1.42	0.27	1.71	0	0	0	7.68835	6.17434e-07
ENSRNOG00000025882	'Nipal1'	NIPA-like domain containing 1	1.88	0.65	0.41	0	0	0	7.68178	2.06037e-07
ENSRNOG00000007949	'Rgn'	regucalcin	2.12	2.66	1.88	0	0	0	7.68131	4.83583e-08
ENSRNOG00000016469	'Fxyd2'	FXYD domain-containing ion transport regulator 2	0	1.72	20.65	0	0	0	7.68044	0.00595345
ENSRNOG00000001224	'Itgb2'	integrin subunit beta 2	0.36	1.56	0.91	0	0	0	7.67425	3.35632e-06
ENSRNOG00000015982	'Wnt11'	Wnt family member 11	1.45	0.75	1.9	0	0	0	7.67391	1.17807e-07
ENSRNOG00000008025	'Bend5'	BEN domain containing 5	3.01	1.77	2.19	0	0	0	7.67095	1.78563e-08
ENSRNOG00000000451	'RT1-Ba'	RT1 class II, locus Ba	0.78	6.07	2.9	0	0	0	7.67028	1.61741e-05
ENSRNOG00000020539	'Muc1'	mucin 1, cell surface associated	132.55	65.29	93.81	0.7	0.57	0.39	7.66763	2.1009e-108
ENSRNOG00000018778	'Cadm1'	cell adhesion molecule 1	4.07	0.98	0.84	0	0	0	7.6673	1.48273e-06
ENSRNOG00000061160	'Htra4'	HtrA serine peptidase 4	8.46	3.79	3.94	0.02	0.05	0.05	7.66368	3.38856e-24
ENSRNOG00000010589	'Fam134b'	reticulophagy regulator 1	0	1.58	1.8	0	0	0	7.65817	0.00307234
ENSRNOG00000001960	'Sult1d1'	sulfotransferase family 1D, member 1	0.8	0.55	3.09	0	0	0	7.64303	9.27752e-06
ENSRNOG00000003687	'Rgs2'	regulator of G-protein signaling 2	2.77	13.84	23.99	0	0.24	0	7.638	3.49783e-06
ENSRNOG00000000239	'Ccl7'	C-C motif chemokine ligand 7	6.39	11.1	14.17	0.19	0	0	7.63153	7.71371e-08
ENSRNOG00000010522	'Tlr4'	toll-like receptor 4	22.98	3.51	6.95	0.12	0.06	0	7.6294	4.08553e-16
ENSRNOG00000028768	'Gbp4'	guanylate binding protein 4	1.28	0.83	1.52	0	0	0	7.62648	7.46352e-08
ENSRNOG00000012481	'Ppm1j'	protein phosphatase, Mg2+/Mn2+ dependent, 1J	3.38	19.81	7.03	0.07	0.13	0	7.62555	8.76551e-10
ENSRNOG00000007764	'Frmd4b'	FERM domain containing 4B	38.68	12.71	11.2	0.08	0.17	0.1	7.62206	7.55769e-39
ENSRNOG00000009239	'Entpd8'	ectonucleoside triphosphate diphosphohydrolase 8	1.88	1.11	1.6	0	0	0	7.6133	4.17657e-08
ENSRNOG00000008716	'Nefh'	neurofilament heavy chain	1.56	0.15	0.84	0	0	0	7.60754	6.47419e-06
ENSRNOG00000063089	'Tmem139'	transmembrane protein 139	11.13	11.6	11.43	0.11	0.1	0	7.60631	1.03374e-20
ENSRNOG00000019942	'Fbxo17'	F-box protein 17	1.03	3.52	1.81	0	0	0	7.60567	2.41842e-06
ENSRNOG00000006889	'Ambp'	alpha-1-microglobulin/bikunin precursor	3.86	38.24	22.85	0.11	0.11	0.23	7.60521	1.19291e-10
ENSRNOG00000070586	'Prr18'	proline rich 18	2.9	0.2	0.42	0	0	0	7.59941	2.06916e-05
ENSRNOG00000008515	'Tmem45b'	transmembrane protein 45b	3.02	0	0.19	0	0	0	7.59684	0.00613204
ENSRNOG00000021478	'Tpd52l1'	TPD52 like 1	6.72	4.61	9.18	0	0.03	0.03	7.59373	1.03828e-10
ENSRNOG00000011921	'Dusp4'	dual specificity phosphatase 4	5.55	2.31	2.05	0	0	0	7.58731	1.33323e-07
ENSRNOG00000018693	'Asgr1'	asialoglycoprotein receptor 1	4.5	7.58	5.3	0	0.1	0	7.58699	4.01381e-08
ENSRNOG00000019500	'Cyp1a1'	cytochrome P450, family 1, subfamily a, polypeptide 1	64.47	7.86	9.37	0.2	0.04	0.21	7.5841	1.27659e-16
ENSRNOG00000014008	'Mfsd2a'	major facilitator superfamily domain containing 2A	7.43	1.11	1.28	0	0.05	0	7.58046	1.1781e-06
ENSRNOG00000016306	'Adgrv1'	adhesion G protein-coupled receptor V1	0.12	0.62	0.67	0	0	0	7.57357	5.01555e-08
ENSRNOG00000047894	'Liph'	lipase H	1.48	1.33	1.04	0	0	0	7.57064	4.40761e-08
ENSRNOG00000003777	'Chrne'	cholinergic receptor nicotinic epsilon subunit	0.92	19.22	4.59	0.07	0.12	0	7.56942	2.5757e-07
ENSRNOG00000049994	'Ifi44l'	interferon-induced protein 44-like	3.25	5.32	6.52	0	0.05	0.05	7.55782	4.5378e-10
ENSRNOG00000026336	'Tmem255b'	transmembrane protein 255B	1.35	1.26	5.78	0	0	0	7.54441	2.45861e-05
ENSRNOG00000032231	'Mroh6'	maestro heat-like repeat family member 6	7.89	30.26	9.44	0.12	0.07	0.15	7.52652	1.43933e-21
ENSRNOG00000000201	'Gsta5'	glutathione S-transferase alpha 5	4.06	26.83	35.57	0	0.3	0.17	7.52068	6.79055e-09
ENSRNOG00000000245	'Slc16a6'	solute carrier family 16, member 6	3.88	0.52	0.75	0.05	0	0	7.51658	7.10563e-07
ENSRNOG00000058202	'Ppp2r2c'	protein phosphatase 2, regulatory subunit B, gamma	9.02	0.3	0	0	0	0	7.50979	0.00881193
ENSRNOG00000013825	'Rap1gap'	Rap1 GTPase-activating protein	38.1	16.51	51.28	0.25	0.24	0.22	7.50374	3.22985e-42
ENSRNOG00000020669	'Ovol1'	ovo like transcriptional repressor 1	4.98	4.78	5.08	0.03	0.03	0.04	7.50275	4.87478e-16
ENSRNOG00000019361	'Inpp5j'	inositol polyphosphate-5-phosphatase J	0.67	0.88	0.93	0	0	0	7.49829	1.88529e-07
ENSRNOG00000021256	'Adra1d'	adrenoceptor alpha 1D	35.65	15.11	10.8	0.07	0.2	0.11	7.48924	4.81182e-32
ENSRNOG00000037712	'Mfsd6l'	major facilitator superfamily domain containing 6-like	2.41	0.96	1.14	0	0	0	7.48772	1.56024e-07
ENSRNOG00000045743	'Etnppl'	ethanolamine-phosphate phospho-lyase	0.02	1.34	0.22	0	0	0	7.48405	0.00104252
ENSRNOG00000020578	'Ceacam1'	CEA cell adhesion molecule 1	35.98	10.88	9.43	0.15	0.06	0.16	7.48133	6.62777e-29
ENSRNOG00000006079	'Psd4'	pleckstrin and Sec7 domain containing 4	16.79	5.56	7.04	0.08	0.08	0.02	7.47931	2.23776e-30
ENSRNOG00000016581	'Serpinb1a'	serpin family B member 1A	270.37	493.75	424.25	2.45	2.38	3.57	7.4793	4.84813e-65
ENSRNOG00000014021	'Matn4'	matrilin 4	16.53	3.47	3.24	0	0.04	0.1	7.46929	4.49445e-11
ENSRNOG00000003769	'Tmem163'	transmembrane protein 163	3.03	0.05	2.36	0	0	0	7.46632	0.000327566
ENSRNOG00000009370	'Tbkbp1'	TBK1 binding protein 1	6.48	7.55	7.14	0.06	0.03	0.06	7.46262	3.02451e-23
ENSRNOG00000015411	'Apobec1'	apolipoprotein B mRNA editing enzyme catalytic subunit 1	3.98	1.77	1.78	0	0	0	7.46147	1.82323e-07
ENSRNOG00000008570	'Cadps'	calcium dependent secretion activator	2.15	0.22	0.29	0	0	0	7.45796	3.7395e-05
ENSRNOG00000070397	'C4b'	complement C4B (Chido blood group)	9.96	7.63	9.37	0.09	0.06	0.04	7.45787	1.34139e-46
ENSRNOG00000009411	'Chn2'	chimerin 2	4.44	1.39	4.74	0	0	0	7.45237	1.10098e-06
ENSRNOG00000016679	'Tmc7'	transmembrane channel-like 7	1.8	0.51	0.4	0	0	0	7.44438	9.49792e-07
ENSRNOG00000004834	'Llgl2'	LLGL scribble cell polarity complex component 2	122.57	73.51	80.3	0.63	0.54	0.69	7.43988	1.0662e-203
ENSRNOG00000016505	'Fam169a'	family with sequence similarity 169, member A	11.09	4.15	4.46	0.02	0.02	0.09	7.4392	1.91874e-23
ENSRNOG00000000274	'Phyhipl'	phytanoyl-CoA 2-hydroxylase interacting protein-like	2.64	4.72	1.81	0.06	0	0	7.43769	1.51525e-07
ENSRNOG00000011457	'Lrrc26'	leucine rich repeat containing 26	5.92	0.75	2	0	0	0	7.42333	7.90109e-06
ENSRNOG00000003899	'Krt16'	keratin 16	7.13	0	0.06	0	0	0	7.42081	0.0167263
ENSRNOG00000008015	'Fos'	Fos proto-oncogene, AP-1 transcription factor subunit	426.8	805.75	1133.71	5.39	5.61	6.45	7.42	1.02102e-54
ENSRNOG00000010868	'Rims4'	regulating synaptic membrane exocytosis 4	1.44	0	0.71	0	0	0	7.4195	0.00367779
ENSRNOG00000020770	'Arl4d'	ADP-ribosylation factor like GTPase 4D	63.81	153.04	227.91	1.53	0.59	1.18	7.41895	8.60202e-31
ENSRNOG00000030688	'Lrrc2'	leucine rich repeat containing 2	2.05	1.41	0.74	0	0	0	7.4185	3.1169e-07
ENSRNOG00000006845	'Psapl1'	prosaposin-like 1	2.32	0.56	0.66	0	0	0	7.41538	2.0272e-06
ENSRNOG00000016648	'Gulo'	gulonolactone (L-) oxidase	0.47	0.72	2.54	0	0	0	7.41534	2.39328e-05
ENSRNOG00000019134	'Htr4'	5-hydroxytryptamine receptor 4	2.92	0.08	0.32	0	0	0	7.41439	0.000624186
ENSRNOG00000030763	'Dpp4'	dipeptidylpeptidase 4	15	2.29	7.67	0	0.1	0.06	7.40559	4.76135e-17
ENSRNOG00000026898	'Zbtb8b'	zinc finger and BTB domain containing 8b	1.5	0.81	0.43	0	0	0	7.39903	1.09639e-06
ENSRNOG00000003740	'Gpa33'	glycoprotein A33	11.6	0	0.1	0	0	0	7.39583	0.0172307
ENSRNOG00000024848	'Fga'	fibrinogen alpha chain	0.94	2.44	0.66	0	0	0	7.3906	6.15909e-06
ENSRNOG00000001036	'Rsph10b'	radial spoke head 10 homolog B	0.94	4.16	2.64	0.04	0	0.04	7.38727	3.40257e-08
ENSRNOG00000028891	'Cyp2t1'	cytochrome P450, family 2, subfamily t, polypeptide 1	33.37	5.51	26.28	0.22	0.07	0.15	7.3869	1.52154e-16
ENSRNOG00000018160	'Zswim5'	zinc finger, SWIM-type containing 5	7.24	1.54	1.85	0	0.06	0.03	7.38343	4.82731e-12
ENSRNOG00000029386	'RT1-N2'	RT1 class Ib, locus N2	12.7	107.45	26.95	0.34	0.31	0.64	7.37486	3.952e-16
ENSRNOG00000028652	'Map10'	microtubule-associated protein 10	1.29	0.98	0.63	0	0	0	7.37035	2.38717e-07
ENSRNOG00000060561	'Gdpd1'	glycerophosphodiester phosphodiesterase domain containing 1	192.3	80.47	106.16	0.79	0.83	1.01	7.36834	4.80417e-80
ENSRNOG00000023824	'RGD1561648'	RGD1561648	0.43	1.87	1.68	0	0	0	7.36134	1.52689e-05
ENSRNOG00000011474	'Ppp1r3b'	protein phosphatase 1, regulatory subunit 3B	5.43	5.9	6.58	0.05	0.02	0.07	7.34531	7.29359e-26
ENSRNOG00000016044	'Mab21l3'	mab-21 like 3	79.24	36.46	30.75	0.26	0.45	0.3	7.34499	2.74872e-62
ENSRNOG00000027697	'Nmnat2'	nicotinamide nucleotide adenylyltransferase 2	12.06	2.18	3.9	0	0	0.12	7.34289	7.43778e-07
ENSRNOG00000013194	'Rps6ka2'	ribosomal protein S6 kinase A2	6.72	3.89	4.52	0.04	0.04	0.04	7.33674	2.51474e-29
ENSRNOG00000019110	'Zfp334'	osteoclast stimulatory transmembrane protein	0.31	0.77	0.64	0	0	0	7.33124	3.17227e-06
ENSRNOG00000019757	'Dpep3'	dipeptidase 3	0.52	2.2	1.46	0	0	0	7.32949	1.84034e-05
ENSRNOG00000057264	'RGD1305928'	testis expressed 49	15.04	7.09	10.8	0	0	0	7.32883	2.20466e-07
ENSRNOG00000042041	'Gal3st1'	galactose-3-O-sulfotransferase 1	2	1.51	0.89	0	0	0	7.32534	2.81045e-07
ENSRNOG00000003105	'Kif19'	kinesin family member 19	0.86	1.24	1.93	0	0.03	0	7.31857	3.1668e-07
ENSRNOG00000040166	'Ankrd34b'	ankyrin repeat domain 34B	0.65	0.77	0.66	0	0	0	7.31576	4.18097e-07
ENSRNOG00000048782	'Wnt7a'	Wnt family member 7A	0.3	0.41	1.54	0	0	0	7.30897	3.39785e-05
ENSRNOG00000008849	'Guca2a'	guanylate cyclase activator 2A	0.65	2.17	22.33	0	0	0	7.3066	0.00108295
ENSRNOG00000011800	'F3'	coagulation factor III, tissue factor	1080.93	2757.53	726.2	11.67	12.04	12.89	7.30183	9.84373e-38
ENSRNOG00000038297	'Plekhd1'	pleckstrin homology and coiled-coil domain containing D1	6.66	1.92	4.24	0.03	0	0.06	7.28108	7.03415e-13
ENSRNOG00000037167	'Rtp3'	receptor (chemosensory) transporter protein 3	1.43	0.31	1.65	0	0	0	7.27361	1.00791e-05
ENSRNOG00000049277	'Syne4'	spectrin repeat containing nuclear envelope family member 4	20.78	17.66	12.8	0.17	0.21	0	7.27026	8.49404e-19
ENSRNOG00000010092	'Magix'	MAGI family member, X-linked	2.05	2.39	1.41	0	0	0	7.26427	6.55069e-07
ENSRNOG00000008971	'Hnf4g'	hepatocyte nuclear factor 4, gamma	2	0.21	0.34	0	0	0	7.26315	4.88841e-05
ENSRNOG00000047005	'Kcnk5'	potassium two pore domain channel subfamily K member 5	8.88	7.16	9.95	0.03	0.11	0.06	7.25307	1.37476e-29
ENSRNOG00000011885	'Rhpn2'	rhophilin, Rho GTPase binding protein 2	85.88	41.55	52.78	0.52	0.35	0.51	7.24166	8.8635e-116
ENSRNOG00000008478	'Mmp13'	matrix metallopeptidase 13	5.51	0	0.96	0.04	0	0	7.23859	0.00177465
ENSRNOG00000068695	'Diras3'	DIRAS family GTPase 3	13.9	1.36	2.12	0.06	0	0.06	7.23419	5.11175e-07
ENSRNOG00000018254	'Sncaip'	synuclein, alpha interacting protein	5.89	0.02	1.88	0	0.03	0.03	7.22672	6.36734e-05
ENSRNOG00000000777	'RT1-S3'	RT1 class Ib, locus S3	47.69	36.91	60.3	0.16	0.55	0.45	7.2263	2.61335e-55
ENSRNOG00000034102	'Plk5'	polo-like kinase 5	12.56	6	8.46	0.17	0	0.07	7.2127	1.43523e-18
ENSRNOG00000016558	'Pllp'	plasmolipin	19.21	13.11	7.79	0.08	0.23	0	7.20352	1.14974e-16
ENSRNOG00000005956	'Erich5'	glutamate-rich 5	2.2	0.28	0.99	0	0	0	7.20192	1.95625e-05
ENSRNOG00000004998	'Jakmip1'	janus kinase and microtubule interacting protein 1	2.19	0.47	0.68	0	0	0	7.1995	7.12291e-06
ENSRNOG00000017191	'Trim30'	tripartite motif-containing 30	1.01	0.41	0.48	0	0	0	7.19312	8.95914e-07
ENSRNOG00000030814	'Kb23'	type II keratin 23	1.33	1.75	1.31	0	0	0	7.18865	9.07902e-07
ENSRNOG00000029964	'Tmprss11g'	transmembrane protease, serine 11G	2.58	0.29	0.16	0	0	0	7.18638	0.000243335
ENSRNOG00000014142	'Ogfrl1'	opioid growth factor receptor-like 1	170.44	168.04	94.85	1.2	1.06	1.32	7.17746	3.79343e-85
ENSRNOG00000017773	'Crispld1'	cysteine-rich secretory protein LCCL domain containing 1	0.06	0.75	0.36	0	0	0	7.17337	0.000276341
ENSRNOG00000000781	'Rnf39'	ring finger protein 39	23.87	28.58	49.7	0.22	0.26	0.4	7.17334	8.39221e-34
ENSRNOG00000062578	'Rhou'	ras homolog family member U	6.14	19.33	17.79	0.09	0.23	0.06	7.16555	2.39262e-20
ENSRNOG00000012989	'Serinc2'	serine incorporator 2	75.43	69.51	68.33	0.19	0.93	0.65	7.16454	9.96012e-63
ENSRNOG00000018780	'Sh3rf2'	SH3 domain containing ring finger 2	1.41	0.56	1.04	0	0	0	7.16369	1.07274e-06
ENSRNOG00000003745	'Atf3'	activating transcription factor 3	40.58	594.5	554.14	3.22	4.64	3.24	7.16004	3.27805e-16
ENSRNOG00000000860	'Vwa7'	von Willebrand factor A domain containing 7	7.69	7.3	5.78	0.05	0	0.11	7.15619	2.82531e-24
ENSRNOG00000009734	'Akr1b10'	aldo-keto reductase family 1 member B10	0.79	1.92	2.48	0	0	0	7.15056	1.38299e-05
ENSRNOG00000014424	'RGD1563354'	similar to hypothetical protein D630003M21	0.34	0.38	0.85	0	0	0	7.13426	8.00843e-06
ENSRNOG00000070875	'Nat8f4'	N-acetyltransferase 8 (GCN5-related) family member 4	0.76	0.36	0.53	0	0	0	7.13108	8.0786e-07
ENSRNOG00000025031	'RGD1560559'	similar to RIKEN cDNA 2310042E22	0.07	4.39	0.52	0	0	0	7.12501	0.0025144
ENSRNOG00000037196	'Spag17'	sperm associated antigen 17	0.1	0.3	0.39	0	0	0	7.12059	2.69322e-05
ENSRNOG00000049495	'Krt71'	keratin 71	1.48	0.68	0.72	0	0	0	7.11888	9.44861e-07
ENSRNOG00000012404	'Thrsp'	thyroid hormone responsive	2.97	1.01	2.63	0	0	0	7.1137	3.01865e-06
ENSRNOG00000002986	'Efhc2'	EF-hand domain containing 2	0.8	0.74	1.01	0	0	0	7.10249	1.17109e-06
ENSRNOG00000060348	'Zdhhc23'	zinc finger DHHC-type palmitoyltransferase 23	7.89	2.48	2.74	0.06	0.05	0.04	7.09847	6.01082e-24
ENSRNOG00000021046	'Sult2b1'	sulfotransferase family 2B member 1	1.64	2.59	2.69	0	0	0	7.09803	3.22653e-06
ENSRNOG00000068537	'Hs3st1'	heparan sulfate-glucosamine 3-sulfotransferase 1	11.72	3.97	3.87	0.15	0	0	7.09761	5.47767e-07
ENSRNOG00000009528	'Sdcbp2'	syndecan binding protein 2	15.96	10.91	46.02	0.17	0.32	0.09	7.09611	9.67051e-16
ENSRNOG00000013820	'Tnfrsf14'	TNF receptor superfamily member 14	0.31	0.8	1.92	0	0	0	7.09554	5.92687e-05
ENSRNOG00000069992	'Sgpp2'	sphingosine-1-phosphate phosphatase 2	0.28	1.04	0.38	0	0	0	7.09457	0.000128358
ENSRNOG00000061215	'Crym'	crystallin, mu	31.14	0.52	19.63	0.11	0.29	0	7.09242	9.56188e-07
ENSRNOG00000017511	'Dcdc2'	doublecortin domain containing 2	27.48	5.76	12.58	0.09	0.12	0.16	7.09167	9.1349e-35
ENSRNOG00000064238	'Rimklb'	ribosomal modification protein rimK-like family member B	4.38	2.98	3.51	0.06	0.03	0	7.0839	1.10097e-14
ENSRNOG00000048169	'Tuba8'	tubulin, alpha 8	1.24	5.47	2.4	0	0.08	0	7.08248	8.45518e-06
ENSRNOG00000043378	'Nkpd1'	NTPase, KAP family P-loop domain containing 1	0.76	0.67	0.83	0	0.02	0	7.08155	1.4541e-07
ENSRNOG00000017897	'Adam8'	ADAM metallopeptidase domain 8	8.96	22.87	15.45	0.2	0.08	0.19	7.06852	1.93232e-31
ENSRNOG00000011141	'Serpina11'	serpin family A member 11	1.41	2.13	1.2	0	0	0	7.0627	3.54243e-06
ENSRNOG00000067365	'Asb9'	ankyrin repeat and SOCS box-containing 9	1.13	2.61	3.24	0	0	0	7.062	1.23242e-05
ENSRNOG00000017765	'Net1'	neuroepithelial cell transforming 1	513.38	340.19	392.79	3.92	2.62	3.69	7.05893	0
ENSRNOG00000067843	'Olr1748'	olfactory receptor 1748	9.14	0.37	1.24	0	0	0	7.05062	0.000514023
ENSRNOG00000008595	'Ttc12'	tetratricopeptide repeat domain 12	7.26	13.37	9.24	0.15	0.14	0	7.05019	1.63739e-18
ENSRNOG00000029223	'Prss32'	protease, serine, 32	2.69	0.78	1.14	0	0	0	7.04287	4.76401e-06
ENSRNOG00000028632	'Bcl2l14'	BCL2 like 14	9.63	15.08	7.57	0.22	0.1	0.06	7.03401	1.04187e-19
ENSRNOG00000060061	'Sowaha'	sosondowah ankyrin repeat domain family member A	1.01	0.95	0.32	0	0	0	7.02447	9.9008e-06
ENSRNOG00000003348	'Rasd1'	ras related dexamethasone induced 1	17.08	125.38	53.64	0.3	0.56	0.18	7.01858	6.99949e-19
ENSRNOG00000000963	'Tmem132c'	transmembrane protein 132C	0.63	0.08	0.5	0	0	0	7.01854	5.79645e-05
ENSRNOG00000032375	'Capn13'	calpain 13	1.82	0.27	0.52	0	0	0	7.00136	4.43667e-05
ENSRNOG00000067464	'Cysltr2'	cysteinyl leukotriene receptor 2	0.13	0.48	0.46	0	0	0	7.00024	4.7766e-05
ENSRNOG00000028879	'Slc4a8'	solute carrier family 4 member 8	0.5	0.1	0.31	0	0	0	7.00008	2.58779e-05
ENSRNOG00000010935	'Cpb2'	carboxypeptidase B2	0.91	1.11	2.64	0	0	0	6.99889	2.33754e-05
ENSRNOG00000042714	'RGD1559459'	similar to Expressed sequence AI788959	0.84	0.34	0.17	0	0	0	6.99458	1.98856e-05
ENSRNOG00000003841	'Kcnh1'	potassium voltage-gated channel subfamily H member 1	0.54	0.02	0.35	0	0	0	6.99409	0.000926097
ENSRNOG00000005284	'Itpka'	inositol-trisphosphate 3-kinase A	1.97	2.65	2.24	0	0.06	0	6.99238	4.33569e-07
ENSRNOG00000009571	'Wipf3'	WAS/WASL interacting protein family, member 3	0.5	0.14	0.62	0	0	0	6.98936	2.08127e-05
ENSRNOG00000029889	'Clca4'	chloride channel accessory 4	0.59	0	1.18	0	0	0	6.98896	0.00934355
ENSRNOG00000006237	'Gpr37l1'	G protein-coupled receptor 37-like 1	1.07	0.59	1.11	0	0	0	6.98742	2.48442e-06
ENSRNOG00000015550	'Ptgds'	prostaglandin D2 synthase	3.01	4.15	4.53	0	0	0	6.98585	4.39978e-06
ENSRNOG00000007439	'Unc13d'	unc-13 homolog D	23.16	25.45	20.48	0.29	0.14	0.23	6.98523	1.14635e-67
ENSRNOG00000049949	'Hapln4'	hyaluronan and proteoglycan link protein 4	5.28	4.05	2.46	0.05	0.03	0.03	6.98338	1.74709e-16
ENSRNOG00000061530	'Fgf16'	fibroblast growth factor 16	8.71	8.12	15.68	0	0	0.32	6.9692	1.11221e-06
ENSRNOG00000007943	'Gsdma'	gasdermin A	35.07	6.08	6.62	0.11	0.15	0.06	6.94114	3.61238e-16
ENSRNOG00000024952	'Atp8b1'	ATPase phospholipid transporting 8B1	23.83	9.02	11.01	0.17	0.12	0.12	6.94071	6.0906e-55
ENSRNOG00000011907	'Krt23'	keratin 23	3.52	0.73	1.63	0	0	0	6.93551	1.73921e-05
ENSRNOG00000047697	'Ggt1'	gamma-glutamyltransferase 1	27.07	21.05	22.28	0.15	0.29	0.24	6.93098	9.74205e-38
ENSRNOG00000000499	'Tcp11'	t-complex 11	2.38	2.55	1.4	0.06	0	0	6.93057	7.03771e-07
ENSRNOG00000013768	'Defb1'	defensin beta 1	16.4	5.47	31.85	0	0	0	6.93012	7.4901e-05
ENSRNOG00000023881	'Skap1'	src kinase associated phosphoprotein 1	2.52	0.71	1.29	0	0	0	6.91538	8.73894e-06
ENSRNOG00000016595	'Hhex'	hematopoietically expressed homeobox	1.94	0.72	1.45	0	0	0	6.90991	5.20073e-06
ENSRNOG00000007743	'Mgst1'	microsomal glutathione S-transferase 1	280.24	335.38	394.53	2.73	3.88	3.83	6.90794	5.6596e-75
ENSRNOG00000019306	'Syt12'	synaptotagmin 12	2.35	0.4	0.49	0	0	0	6.89908	7.28386e-05
ENSRNOG00000056012	'Syt16'	synaptotagmin 16	0.83	0.15	0.62	0	0	0	6.89619	3.13612e-05
ENSRNOG00000020434	'Ascl2'	achaete-scute family bHLH transcription factor 2	2.6	1.92	3.29	0	0	0.08	6.89594	6.14299e-07
ENSRNOG00000036601	'Exoc6'	exocyst complex component 6	40.9	25.37	22.78	0.19	0.42	0.24	6.89402	1.66363e-68
ENSRNOG00000030155	'Bmp8a'	bone morphogenetic protein 8a	2.92	0.1	0.65	0	0	0	6.8911	0.000803386
ENSRNOG00000009787	'Efcc1'	EF-hand and coiled-coil domain containing 1	0.52	0.6	0.19	0	0	0	6.88929	1.55126e-05
ENSRNOG00000017434	'Mgat3'	beta-1,4-mannosyl-glycoprotein 4-beta-N-acetylglucosaminyltransferase	102.63	17.36	31.7	0.71	0.41	0.41	6.88538	2.44738e-32
ENSRNOG00000009708	'Tas1r1'	taste 1 receptor member 1	0.28	0.38	1.4	0	0	0	6.88258	0.000187801
ENSRNOG00000007033	'Sorcs2'	sortilin-related VPS10 domain containing receptor 2	52.28	17.43	26.27	0.39	0.31	0.21	6.87973	1.36144e-61
ENSRNOG00000032569	'Lingo3'	leucine rich repeat and Ig domain containing 3	1.9	0.78	0.63	0	0	0	6.87485	9.22143e-06
ENSRNOG00000020338	'Lgals4'	galectin 4	5.4	0	1.23	0	0	0	6.87271	0.0122901
ENSRNOG00000017197	'Pdgfb'	platelet derived growth factor subunit B	5.43	4.7	2.86	0	0.13	0	6.86344	6.83015e-09
ENSRNOG00000014532	'Lbp'	lipopolysaccharide binding protein	148.73	65.19	236.65	1.5	1.92	1.19	6.85854	3.22337e-39
ENSRNOG00000015101	'Mak'	male germ cell-associated kinase	1.04	2.34	1.12	0	0	0.05	6.8534	4.3975e-06
ENSRNOG00000007457	'Serping1'	serpin family G member 1	70.52	55.63	22.05	0.71	0.45	0.33	6.84258	5.77773e-35
ENSRNOG00000014739	'Wfdc2'	WAP four-disulfide core domain 2	355.8	384.72	475.59	4.34	3.32	5.7	6.84047	3.653e-74
ENSRNOG00000060237	'Inhbb'	inhibin subunit beta B	130.14	40.2	43.24	0.86	0.65	0.55	6.83906	4.45338e-51
ENSRNOG00000006911	'Sptb'	spectrin, beta, erythrocytic	1.46	1.74	0.78	0	0.01	0.03	6.83675	1.10491e-13
ENSRNOG00000014427	'Chrnb4'	cholinergic receptor nicotinic beta 4 subunit	3.79	0	1	0	0	0	6.8302	0.0123392
ENSRNOG00000036942	'Tnfrsf9'	TNF receptor superfamily member 9	14.71	12.98	7.77	0	0.08	0.18	6.82215	3.98085e-19
ENSRNOG00000023493	'Creb3l4'	cAMP responsive element binding protein 3-like 4	3.14	7.38	3.49	0.12	0.08	0	6.80801	1.10694e-07
ENSRNOG00000010634	'Megf11'	multiple EGF-like-domains 11	0.12	0.3	0.13	0	0	0	6.80742	5.08306e-05
ENSRNOG00000009471	'Epsti1'	epithelial stromal interaction 1	5.93	1.26	1.14	0	0	0.08	6.80014	1.3478e-05
ENSRNOG00000015113	'Mocos'	molybdenum cofactor sulfurase	10.84	8.76	7.58	0.07	0.17	0.08	6.79949	1.76062e-34
ENSRNOG00000031448	'Stpg1'	sperm-tail PG-rich repeat containing 1	0.48	0.59	1.18	0	0	0	6.79857	2.93556e-05
ENSRNOG00000027276	'Xkr4'	XK related 4	1.47	0.02	0.16	0	0	0	6.78824	0.00309405
ENSRNOG00000011557	'S100a8'	S100 calcium binding protein A8	51.37	3.63	15.3	0	0	0	6.78446	0.000298499
ENSRNOG00000015800	'Elmo3'	engulfment and cell motility 3	80.13	162.2	129.52	1.57	1.5	1.22	6.78336	8.06483e-53
ENSRNOG00000001691	'Cldn14'	claudin 14	1.27	2.24	1.6	0	0	0	6.78243	1.53179e-05
ENSRNOG00000060410	'Pcdh1'	protocadherin 1	42.3	10.09	13.29	0.29	0.21	0.15	6.77715	7.0874e-28
ENSRNOG00000055185	'Dusp9'	dual specificity phosphatase 9	1.44	0.41	0.38	0	0	0	6.77404	3.76825e-05
ENSRNOG00000021702	'Mcmdc2'	minichromosome maintenance domain containing 2	0.44	0.34	0.43	0	0	0	6.76584	4.505e-06
ENSRNOG00000014376	'Proc'	protein C, inactivator of coagulation factors Va and VIIIa	0.78	1.16	1.61	0	0	0	6.76012	2.17009e-05
ENSRNOG00000018003	'F2rl1'	F2R like trypsin receptor 1	38.63	14.23	25.31	0.31	0.29	0.22	6.75423	5.78683e-50
ENSRNOG00000053384	'Bmp7'	bone morphogenetic protein 7	1.9	0.29	0.26	0	0	0	6.75208	0.000274027
ENSRNOG00000008966	'Slco5a1'	solute carrier organic anion transporter family, member 5A1	0.59	0.1	0.08	0	0	0	6.73796	0.000153737
ENSRNOG00000013583	'Tbc1d8'	TBC1 domain family, member 8	6.85	6.49	4.02	0.1	0.04	0.05	6.73417	2.45599e-26
ENSRNOG00000063828	'Pcdh7'	protocadherin 7	2.38	0.03	0.23	0	0	0.03	6.73412	0.00137329
ENSRNOG00000046850	'gene-Thpo'	thrombopoietin like 1	14.15	59.89	8.25	0.51	0.6	0.36	6.72764	1.89665e-16
ENSRNOG00000012878	'Atp7b'	ATPase copper transporting beta	23.24	2.03	2.65	0.05	0.03	0.19	6.72746	2.32687e-11
ENSRNOG00000014171	'Tnfsf13'	TNF superfamily member 13	74.4	57.16	46.47	0.76	0.44	0.78	6.71486	1.30007e-75
ENSRNOG00000051986	'Plcg2'	phospholipase C, gamma 2	3.37	0.57	0.61	0	0.02	0.02	6.70903	1.27565e-06
ENSRNOG00000007591	'Slc45a3'	solute carrier family 45, member 3	2.2	0.7	0.29	0.03	0	0	6.7082	2.53134e-05
ENSRNOG00000043416	'Bcl3'	BCL3, transcription coactivator	33.52	40.59	37.26	0.54	0.56	0.17	6.70635	7.87214e-47
ENSRNOG00000051510	'Ccdc113'	coiled-coil domain containing 113	1.87	1.65	0.48	0	0	0	6.70412	6.34475e-05
ENSRNOG00000004314	'Ppm1h'	protein phosphatase, Mg2+/Mn2+ dependent, 1H	19.98	9.84	10.68	0.19	0.04	0.23	6.70367	4.09843e-36
ENSRNOG00000001216	'Trpm2'	transient receptor potential cation channel, subfamily M, member 2	0.3	0.55	0.91	0	0	0	6.69411	0.000144712
ENSRNOG00000007092	'Fgb'	fibrinogen beta chain	0.19	2.47	0.37	0	0	0	6.67966	0.00212648
ENSRNOG00000003800	'Rgs9'	regulator of G-protein signaling 9	0.85	0.55	2.44	0	0	0.05	6.65345	3.31927e-05
ENSRNOG00000032844	'RT1-Da'	RT1 class II, locus Da	0.53	2.03	1.95	0	0	0	6.65217	0.000213205
ENSRNOG00000012965	'Themis2'	thymocyte selection associated family member 2	3.69	11.87	5.69	0.11	0.08	0.12	6.64995	8.91096e-14
ENSRNOG00000023551	'Sp6'	Sp6 transcription factor	8.68	1.85	1.93	0.06	0.16	0	6.64879	2.46991e-11
ENSRNOG00000019074	'Alox12e'	arachidonate 12-lipoxygenase, epidermal	0.58	0.95	0.4	0	0	0	6.64242	4.9588e-05
ENSRNOG00000031163	'Nfkbiz'	NFKB inhibitor zeta	42.66	97.79	143.03	1.24	1.07	1.3	6.63665	2.32892e-33
ENSRNOG00000030387	'Kng1l1'	kininogen 1	3.83	0.13	0.26	0	0	0	6.61314	0.00341975
ENSRNOG00000009797	'Aqp3'	aquaporin 3 (Gill blood group)	1.63	1	0.32	0	0	0	6.61165	0.000115842
ENSRNOG00000027506	'Zp4'	zona pellucida glycoprotein 4	2.13	0.73	0.39	0	0	0	6.60937	0.000127118
ENSRNOG00000007159	'Ccl2'	C-C motif chemokine ligand 2	28.42	21.97	74.24	0.61	0.56	0.42	6.60805	8.98133e-16
ENSRNOG00000002794	'Selp'	selectin P	0.4	0.03	1.01	0	0	0	6.60751	0.00283131
ENSRNOG00000004713	'Kcnj16'	potassium inwardly-rectifying channel, subfamily J, member 16	1.23	0.59	1.67	0	0.02	0	6.59721	8.56745e-06
ENSRNOG00000007200	'Ikzf3'	IKAROS family zinc finger 3	1.45	0.9	0.84	0	0.04	0	6.59505	1.55763e-06
ENSRNOG00000046763	'Adssl1'	adenylosuccinate synthase 1	2.57	3.46	3.62	0	0.12	0	6.5869	8.15437e-08
ENSRNOG00000008592	'Barx2'	BARX homeobox 2	1.44	0.4	0.89	0	0	0	6.57837	5.05556e-05
ENSRNOG00000020573	'Efna1'	ephrin A1	71.55	70.48	96.63	0.82	0.93	1.27	6.5751	3.41334e-62
ENSRNOG00000023993	'Kif1a'	kinesin family member 1A	0.32	0.34	0.1	0	0	0	6.56553	0.000100377
ENSRNOG00000015860	'Gipr'	gastric inhibitory polypeptide receptor	0.18	0.67	0.69	0	0	0	6.56051	0.00026172
ENSRNOG00000049615	'Fam228b'	family with sequence similarity 228, member B	0.39	0.79	0.78	0	0	0	6.54005	4.86127e-05
ENSRNOG00000036677	'Slc16a3'	solute carrier family 16 member 3	122.58	64.25	86.78	1.21	0.98	1.33	6.53858	9.8712e-131
ENSRNOG00000016222	'Ppp1r3g'	protein phosphatase 1, regulatory subunit 3G	0.63	0.21	0.4	0	0	0	6.53478	4.15658e-05
ENSRNOG00000014035	'Arhgef4'	Rho guanine nucleotide exchange factor 4	14.25	9.62	10.06	0.17	0.25	0.25	6.53425	1.41462e-89
ENSRNOG00000022511	'tGap1'	GTPase activating protein testicular GAP1	0.1	0.27	0.61	0	0	0	6.52345	0.000556857
ENSRNOG00000022565	'Lrrc25'	leucine rich repeat containing 25	0.45	0.45	1.22	0	0.03	0	6.51632	2.65549e-05
ENSRNOG00000047493	'Slco1a5'	solute carrier organic anion transporter family, member 1A5	0.68	0.35	0.51	0	0	0	6.50641	2.68674e-05
ENSRNOG00000055103	'Cftr'	CF transmembrane conductance regulator	0.75	0.37	0.21	0.02	0	0	6.50328	1.03946e-05
ENSRNOG00000008086	'Dpf3'	double PHD fingers 3	2.92	2.22	2.23	0	0.06	0	6.50312	2.29095e-06
ENSRNOG00000064154	'Rassf10'	Ras association domain family member 10	0.22	0.34	0.19	0	0	0	6.49971	6.51917e-05
ENSRNOG00000001217	'Lrrc3'	leucine rich repeat containing 3	0.37	0.71	0.96	0	0	0	6.49434	0.000134446
ENSRNOG00000005105	'Sun3'	Sad1 and UNC84 domain containing 3	2.96	1.59	2.27	0	0	0.1	6.49246	3.009e-06
ENSRNOG00000045998	'Sema6b'	semaphorin 6B	1.11	0.73	0.36	0.03	0	0	6.49107	8.84985e-06
ENSRNOG00000024093	'Dmrta1'	DMRT-like family A1	1.13	0	0.11	0	0	0	6.4849	0.02869
ENSRNOG00000004150	'Slc9a7'	solute carrier family 9 member A7	0.94	0	0.38	0	0	0	6.47912	0.0208922
ENSRNOG00000009773	'Elovl4'	ELOVL fatty acid elongase 4	117.8	41.46	40.06	0.79	0.76	0.97	6.47576	1.35261e-62
ENSRNOG00000029514	'Slc26a9'	solute carrier family 26 member 9	0.64	0.24	0.34	0	0	0	6.47429	4.60224e-05
ENSRNOG00000019606	'Trpv3'	transient receptor potential cation channel, subfamily V, member 3	0.18	0.2	0.34	0	0	0	6.46026	5.56859e-05
ENSRNOG00000023410	'Apol9a'	apolipoprotein L 9a	34.52	55.16	86.2	0.74	0.97	0.85	6.45777	4.55885e-32
ENSRNOG00000046261	'Acp5'	acid phosphatase 5, tartrate resistant	99.48	91.66	142.4	1.73	1.89	1.63	6.45719	1.25659e-77
ENSRNOG00000003135	'Fcrlb'	Fc receptor-like B	0.5	1.15	0.85	0	0	0	6.44936	8.94781e-05
ENSRNOG00000019560	'Pde2a'	phosphodiesterase 2A	0.21	0.26	0.51	0	0	0	6.44863	0.000152093
ENSRNOG00000022218	'Ifi44'	interferon-induced protein 44	12.75	20.47	39.16	0.38	0.3	0.38	6.44254	5.07958e-21
ENSRNOG00000019301	'Lipm'	lipase, family member M	0.73	0	1.33	0	0	0	6.43437	0.0222752
ENSRNOG00000009919	'Irg1'	aconitate decarboxylase 1	0.89	0.23	0.71	0	0	0	6.43417	0.000104379
ENSRNOG00000028805	'Cfap77'	cilia and flagella associated protein 77	4.37	2.68	2.74	0.07	0	0.1	6.43416	2.66007e-08
ENSRNOG00000032664	'RT1-S2'	RT1 class Ib, locus S2	0.44	0.31	0.16	0	0	0	6.43347	8.69446e-05
ENSRNOG00000023920	'Zfp791'	zinc finger protein 791	0.37	0.7	0.79	0	0	0	6.43323	0.000138087
ENSRNOG00000023688	'Drd1'	dopamine receptor D1	0.52	0.53	0.08	0	0	0	6.42996	0.000759097
ENSRNOG00000011861	'Aadat'	aminoadipate aminotransferase	0.42	0.21	1.72	0	0	0	6.4179	0.00147068
ENSRNOG00000018740	'Ugt1a5'	UDP glucuronosyltransferase family 1 member A5	0.64	0.71	0.59	0	0	0	6.4171	4.57428e-05
ENSRNOG00000016326	'Cx3cl1'	C-X3-C motif chemokine ligand 1	85.46	26.8	40.63	0.67	0.67	0.56	6.41504	2.84275e-54
ENSRNOG00000014705	'Rbm20'	RNA binding motif protein 20	1.06	1.61	1.32	0.03	0.03	0	6.41266	1.69252e-12
ENSRNOG00000047473	'Dchs2'	dachsous cadherin-related 2	0.08	0.1	0.13	0	0	0	6.41254	9.06935e-05
ENSRNOG00000010646	'Tmem229b'	transmembrane protein 229B	14.6	1.39	3.36	0.06	0.11	0.09	6.40541	5.57681e-12
ENSRNOG00000021004	'Rasip1'	Ras interacting protein 1	0.62	1.08	1.16	0	0.04	0	6.39771	1.64189e-05
ENSRNOG00000014294	'Ptpn6'	protein tyrosine phosphatase, non-receptor type 6	17.82	17.92	17.1	0.3	0.24	0.21	6.39565	3.04417e-42
ENSRNOG00000070531	'Ltb'	lymphotoxin beta	0.85	1	2.19	0	0	0	6.38844	0.000247495
ENSRNOG00000005246	'Tfap2c'	transcription factor AP-2 gamma	0.16	0.93	1.09	0	0	0	6.38742	0.00128376
ENSRNOG00000002911	'Alb'	albumin	2.49	0	0.09	0	0	0	6.38559	0.0429747
ENSRNOG00000056087	'Erich2'	glutamate-rich 2	1.66	1.39	2.79	0	0.09	0	6.38175	1.71735e-05
ENSRNOG00000028569	'Arhgap27'	Rho GTPase activating protein 27	22.99	25.37	22.37	0.35	0.11	0.43	6.38072	1.15009e-52
ENSRNOG00000049028	'C5ar2'	complement C5a receptor 2	10.59	0.24	1.26	0.1	0.09	0	6.37773	3.24711e-05
ENSRNOG00000023303	'Dpep2'	dipeptidase 2	15	14.25	22.62	0.14	0.53	0.07	6.37368	3.11899e-21
ENSRNOG00000018267	'B3gnt7'	UDP-GlcNAc:betaGal beta-1,3-N-acetylglucosaminyltransferase 7	20.22	7.77	16.53	0.25	0.24	0.13	6.3714	1.92695e-31
ENSRNOG00000011351	'Mat1a'	methionine adenosyltransferase 1A	0.89	0.2	0.32	0	0	0	6.36844	0.000220024
ENSRNOG00000068642	'Slc6a20'	solute carrier family 6 member 20	2.19	0.19	0.14	0	0	0	6.36607	0.00333718
ENSRNOG00000066042	'Abcb1b'	ATP-binding cassette, subfamily B (MDR/TAP), member 1B	590.12	387.66	263.49	6.09	4.9	6.56	6.36533	1.2166e-124
ENSRNOG00000003468	'Capn8'	calpain 8	1.63	0	0.28	0	0	0	6.33605	0.0293044
ENSRNOG00000065004	'Klf8'	Kruppel-like factor 8	0.5	0.12	0.27	0	0	0	6.33072	0.000228697
ENSRNOG00000014819	'Hap1'	huntingtin-associated protein 1	2.25	6.44	2.8	0.07	0.03	0.1	6.32983	5.02828e-12
ENSRNOG00000065970	'Klrc3'	killer cell lectin like receptor C3	0.42	0.41	0.25	0	0	0	6.32462	0.000455654
ENSRNOG00000055293	'Ptprb'	protein tyrosine phosphatase, receptor type, B	0.12	0	0.18	0	0	0	6.32267	0.025496
ENSRNOG00000013771	'Clca5'	chloride channel accessory 2	1.04	0.02	0.04	0	0	0	6.32146	0.0121548
ENSRNOG00000029321	'Ccser1'	coiled-coil serine-rich protein 1	1.39	0.03	0.08	0	0	0	6.32146	0.0121548
ENSRNOG00000023614	'Hsh2d'	hematopoietic SH2 domain containing	3.77	2.89	3.19	0.05	0	0.1	6.31802	2.46171e-11
ENSRNOG00000046139	'Syt14'	synaptotagmin 14	0.68	0.13	0.27	0	0.01	0	6.31586	2.82092e-05
ENSRNOG00000005861	'Hsd11b1'	hydroxysteroid 11-beta dehydrogenase 1	942.92	1316.45	881.53	14.57	18.53	14.21	6.31531	2.21217e-83
ENSRNOG00000054962	'Dao'	D-amino-acid oxidase	1.71	0.49	2.93	0.07	0	0	6.29767	0.000120597
ENSRNOG00000017210	'Slc22a23'	solute carrier family 22, member 23	10.85	4.57	4.44	0.09	0.12	0.07	6.29135	3.78879e-35
ENSRNOG00000011310	'Pde10a'	phosphodiesterase 10A	6.95	2.15	1.72	0	0	0.16	6.29019	1.12111e-08
ENSRNOG00000000551	'RGD1305587'	family with sequence similarity 241 member B	54.72	69.76	64.75	0.93	1.23	0.82	6.285	2.79384e-42
ENSRNOG00000012663	'Mfsd6'	major facilitator superfamily domain containing 6	14.48	4.23	6.02	0.11	0.1	0.16	6.28449	3.24615e-28
ENSRNOG00000021207	'Lgals12'	galectin 12	0.51	0.6	0.16	0	0	0	6.28415	0.000424613
ENSRNOG00000006807	'Aldob'	aldolase, fructose-bisphosphate B	0.94	0.12	1.63	0	0	0	6.28269	0.0021761
ENSRNOG00000033693	'Naip6'	NLR family, apoptosis inhibitory protein 6	0.63	0.03	0.08	0	0	0	6.28172	0.00443807
ENSRNOG00000032618	'Mst1r'	macrophage stimulating 1 receptor	12.15	7.26	4.99	0.22	0.05	0.1	6.27603	4.01703e-29
ENSRNOG00000042950	'Slc5a9'	solute carrier family 5 member 9	0.5	0.25	0.3	0	0	0	6.27593	9.22986e-05
ENSRNOG00000012344	'Slc7a9'	solute carrier family 7 member 9	0.82	0.44	0.77	0	0	0	6.27388	8.14014e-05
ENSRNOG00000023603	'Amer3'	APC membrane recruitment protein 3	0.75	0.03	0.07	0	0	0	6.2721	0.00536392
ENSRNOG00000051837	'Nwd2'	NACHT and WD repeat domain containing 2	0.53	0	0.05	0	0	0	6.27202	0.0395183
ENSRNOG00000007597	'Rhpn1'	rhophilin, Rho GTPase binding protein 1	32.62	90.1	46.5	0.64	1.05	1.14	6.26623	7.88927e-29
ENSRNOG00000004201	'Rims2'	regulating synaptic membrane exocytosis 2	2.85	1.29	1.06	0.01	0	0.06	6.26461	3.01991e-10
ENSRNOG00000015394	'Trpv5'	transient receptor potential cation channel, subfamily V, member 5	0.19	0.09	0.48	0	0	0	6.26113	0.000948325
ENSRNOG00000019414	'Tmem79'	transmembrane protein 79	21.05	15.75	14.61	0.12	0.25	0.44	6.25562	3.33473e-47
ENSRNOG00000003749	'Xk'	X-linked Kx blood group	4.99	1.78	1.35	0.07	0	0.07	6.25294	5.59775e-14
ENSRNOG00000028356	'Chchd10'	coiled-coil-helix-coiled-coil-helix domain containing 10	0	10.92	58.17	0.95	0.29	0	6.24838	0.00207184
ENSRNOG00000013003	'Srms'	src-related kinase lacking C-terminal regulatory tyrosine and N-terminal myristylation sites	0.2	1.07	0.29	0	0	0	6.2435	0.00180391
ENSRNOG00000015567	'Slc9a2'	solute carrier family 9 member A2	0.13	0.63	0.06	0	0	0	6.24228	0.00368591
ENSRNOG00000036777	'Wfdc16'	WAP four-disulfide core domain 16	6.26	4.38	2.85	0	0	0	6.23632	0.000122966
ENSRNOG00000000782	'Trim10'	tripartite motif-containing 10	0.58	0.46	0.54	0	0	0	6.22978	9.13425e-05
ENSRNOG00000011342	'Tdh'	L-threonine dehydrogenase	0.89	0	3.99	0	0.07	0	6.22251	0.0110312
ENSRNOG00000033220	'Oas1b'	2-5 oligoadenylate synthetase 1B	4	8.65	11.91	0.06	0.23	0.13	6.21708	7.56768e-13
ENSRNOG00000008951	'Rasl10a'	RAS-like, family 10, member A	3.8	11.13	9.31	0.14	0.13	0.15	6.21262	5.07856e-08
ENSRNOG00000027691	'Cldn17'	claudin 17	1.54	0.9	1.26	0	0	0	6.20766	0.00010667
ENSRNOG00000047218	'Clic5'	chloride intracellular channel 5	0.57	0.04	0.06	0	0	0	6.2002	0.00412951
ENSRNOG00000043304	'Apcdd1'	APC down-regulated 1	2.65	2.74	4.38	0.1	0.03	0.03	6.19397	1.47811e-13
ENSRNOG00000008481	'Reep1'	receptor accessory protein 1	1.55	0.19	0.3	0	0	0.03	6.18754	0.000285626
ENSRNOG00000006615	'Mtap'	methylthioadenosine phosphorylase	28.77	18.44	12.4	0.37	0.19	0.38	6.18614	4.1065e-55
ENSRNOG00000016405	'Pcsk4'	proprotein convertase subtilisin/kexin type 4	2.56	8.67	5.83	0.13	0.12	0.05	6.18236	4.22691e-12
ENSRNOG00000018101	'Klc3'	kinesin light chain 3	20.83	25.75	20.98	0.36	0.62	0.22	6.17966	2.42553e-33
ENSRNOG00000019737	'Sema4a'	semaphorin 4A	276.38	158.89	159.61	3.33	3.43	3.2	6.17464	6.5084e-222
ENSRNOG00000009705	'Lck'	LCK proto-oncogene, Src family tyrosine kinase	2	2.8	1.71	0	0.11	0	6.17338	1.08581e-06
ENSRNOG00000017286	'Ephx2'	epoxide hydrolase 2	6.81	9	10.02	0.17	0.11	0.17	6.17042	1.00775e-19
ENSRNOG00000030269	'Atp2b2'	ATPase plasma membrane Ca2+ transporting 2	0.32	0.02	0.17	0	0	0	6.16949	0.00224934
ENSRNOG00000009388	'Sptssb'	serine palmitoyltransferase, small subunit B	0.34	0.3	0.97	0	0	0	6.16916	0.000878597
ENSRNOG00000002396	'Serpinb8'	serpin family B member 8	8.43	1.55	3.33	0.14	0.03	0.07	6.16597	1.70458e-13
ENSRNOG00000059837	'Cdkn2a'	cyclin-dependent kinase inhibitor 2A	6.25	4.31	4.74	0.24	0	0	6.16316	1.17626e-05
ENSRNOG00000001742	'Clcn2'	chloride voltage-gated channel 2	128.78	250.3	95.58	2.4	3.21	2.62	6.16268	1.61903e-37
ENSRNOG00000057404	'Slc47a1'	solute carrier family 47 member 1	8.74	4.36	4.22	0.28	0	0.07	6.1588	1.08582e-17
ENSRNOG00000043088	'Ceacam19'	CEA cell adhesion molecule 19	0.85	1.29	1.33	0	0.05	0	6.15079	3.43106e-05
ENSRNOG00000005727	'Galnt3'	polypeptide N-acetylgalactosaminyltransferase 3	35.25	22.01	14.28	0.34	0.29	0.59	6.15035	3.38964e-45
ENSRNOG00000017109	'Rassf7'	Ras association domain family member 7	60.75	78.77	85.51	1.25	1.17	1.77	6.14504	1.01263e-53
ENSRNOG00000014771	'Wfdc8'	WAP four-disulfide core domain 8	3.36	3.07	1.16	0	0	0	6.14253	0.000408822
ENSRNOG00000028025	'Aknad1'	AKNA domain containing 1	0.46	1.7	0.21	0	0	0.04	6.14249	0.000681957
ENSRNOG00000000894	'Fry'	FRY microtubule binding protein	10.61	2.5	1.41	0.08	0.08	0.06	6.1406	2.90939e-17
ENSRNOG00000059765	'Asic1'	acid sensing ion channel subunit 1	1.74	0.49	0.77	0	0.03	0.03	6.13705	1.74747e-06
ENSRNOG00000018740	'Ugt1a2'	UDP glucuronosyltransferase 1 family, polypeptide A2	45.99	13.73	22.33	0.2	0.36	0.81	6.13704	6.07013e-26
ENSRNOG00000025948	'RGD1311892'	innate immunity activator	22.35	15.89	11.06	0.31	0.26	0.29	6.13625	2.06706e-50
ENSRNOG00000013541	'Sh2d4a'	SH2 domain containing 4A	140.93	32.56	56.62	1.05	1.15	1.41	6.13439	3.15284e-38
ENSRNOG00000021266	'Prokr2'	prokineticin receptor 2	0.49	0	0.42	0	0	0	6.13291	0.0347553
ENSRNOG00000063244	'Mpeg1'	macrophage expressed 1	0.54	0.06	0.24	0	0	0	6.1329	0.00147005
ENSRNOG00000058653	'Tmem52b'	transmembrane protein 52B	0.08	0.09	3.74	0	0	0.05	6.12986	0.0094496
ENSRNOG00000012363	'Peli2'	pellino E3 ubiquitin protein ligase family member 2	0.74	0.19	0.33	0	0.03	0	6.12917	3.388e-05
ENSRNOG00000063752	'Crocc2'	ciliary rootlet coiled-coil, rootletin family member 2	0.21	0.07	0.57	0	0	0.01	6.1274	0.000460058
ENSRNOG00000013823	'Cers3'	ceramide synthase 3	0.16	0.32	0.67	0	0	0	6.12583	0.00130576
ENSRNOG00000022868	'Ell3'	elongation factor for RNA polymerase II 3	7.27	6.03	5.16	0.04	0.14	0	6.12574	2.63214e-15
ENSRNOG00000047061	'Zfp773-ps1'	zinc finger protein 773, pseudogene 1	0.24	0.31	0.34	0	0	0	6.12183	0.000259792
ENSRNOG00000026514	'Wdr93'	WD repeat domain 93	0.59	2.04	0.63	0	0.1	0	6.11845	0.000205652
ENSRNOG00000049873	'Ap1s3'	adaptor related protein complex 1 subunit sigma 3	60.45	26.07	34.29	1.44	0.42	0.6	6.11593	1.92837e-55
ENSRNOG00000008026	'C2cd4c'	C2 calcium-dependent domain containing 4C	2.45	1.76	1.05	0.07	0.02	0.02	6.11327	2.79475e-10
ENSRNOG00000022298	'Cxcl11'	C-X-C motif chemokine ligand 11	1.16	1.26	1.47	0	0	0	6.10951	0.000227774
ENSRNOG00000013220	'Arhgap45'	Rho GTPase activating protein 45	0.26	0.33	0.22	0	0	0	6.10693	0.000252858
ENSRNOG00000005996	'Lhx6'	LIM homeobox 6	0.82	1.06	1.29	0.03	0	0.03	6.10616	7.56756e-07
ENSRNOG00000013573	'Atp6v1b1'	ATPase H+ transporting V1 subunit B1	1.32	0.04	0.22	0	0	0	6.10403	0.00860479
ENSRNOG00000061050	'Mboat2'	membrane bound O-acyltransferase domain containing 2	2.03	0.37	1.65	0.04	0.03	0	6.10402	1.01957e-05
ENSRNOG00000010263	'Cldn11'	claudin 11	3.66	0.76	2.8	0	0.11	0	6.09901	1.05262e-05
ENSRNOG00000026647	'Cxcl16'	C-X-C motif chemokine ligand 16	99.74	122.45	124.42	2.33	1.94	1.94	6.09703	1.03352e-75
ENSRNOG00000010507	'Mmp7'	matrix metallopeptidase 7	4.53	0	0.44	0	0	0	6.0969	0.0479671
ENSRNOG00000059961	'Rapgef3'	Rap guanine nucleotide exchange factor 3	4.68	17.42	5.81	0.18	0.17	0.19	6.08957	6.43293e-16
ENSRNOG00000013439	'Cpn1'	carboxypeptidase N subunit 1	1.14	0.49	0.49	0	0	0	6.0872	0.000284601
ENSRNOG00000014061	'Dusp5'	dual specificity phosphatase 5	22.7	110.74	153.74	1.84	1.9	1.74	6.08034	1.3302e-17
ENSRNOG00000001174	'Pde9a'	phosphodiesterase 9A	1.03	0.45	0.27	0	0	0	6.06846	0.00057697
ENSRNOG00000018792	'Tekt4'	tektin 4	0.71	0.78	0.84	0	0	0	6.0677	0.000260272
ENSRNOG00000054576	'Gsdmc'	gasdermin C	0.26	0.38	1.35	0	0	0	6.06413	0.00197802
ENSRNOG00000057557	'Prlr'	prolactin receptor	0.67	0.26	0.33	0	0	0	6.05869	0.000560044
ENSRNOG00000025160	'Tmem56'	TLC domain containing 4	8.31	1.36	2.86	0.06	0.02	0.03	6.05149	6.96325e-13
ENSRNOG00000026918	'RGD1308065'	hypothetical LOC287935	1.1	0.23	0.87	0	0	0	6.05141	0.000938152
ENSRNOG00000047367	'Card14'	caspase recruitment domain family, member 14	7.46	28.73	20.03	0.45	0.38	0.25	6.04825	2.64943e-20
ENSRNOG00000019491	'Stard10'	StAR-related lipid transfer domain containing 10	211.14	257.52	208.69	3.69	4.94	3.41	6.03956	4.65236e-85
ENSRNOG00000017473	'Ttc25'	outer dynein arm docking complex subunit 4	3.81	6.47	5.24	0.05	0.05	0.2	6.03926	1.64863e-13
ENSRNOG00000005780	'Adamts13'	ADAM metallopeptidase with thrombospondin type 1 motif, 13	0.12	0.24	0.3	0	0	0	6.03516	0.000932251
ENSRNOG00000036871	'Krt81'	keratin 81	0.84	0.56	0.67	0	0	0	6.03246	0.00023388
ENSRNOG00000033573	'Sgk2'	serum/glucocorticoid regulated kinase 2	0.91	0.03	0.36	0	0	0	6.0309	0.00667015
ENSRNOG00000005906	'Cd36'	CD36 molecule	5.19	0.42	8.26	0	0.12	0.13	6.02789	1.79582e-06
ENSRNOG00000007408	'Ebf4'	EBF family member 4	2.14	12.05	2.54	0	0.32	0	6.02621	2.56883e-05
ENSRNOG00000005530	'Rps6kl1'	ribosomal protein S6 kinase-like 1	0.32	0.57	0.33	0	0	0	6.01284	0.000630573
ENSRNOG00000004772	'Cytip'	cytohesin 1 interacting protein	0.06	0.63	0.86	0	0	0	6.01089	0.00848426
ENSRNOG00000018804	'Fam65b'	RHO family interacting cell polarization regulator 2	2.06	0.47	0.71	0	0	0.06	6.00863	6.9067e-07
ENSRNOG00000001926	'Cldn1'	claudin 1	11.87	24.87	21.63	0.29	0.36	0.5	6.00572	4.5744e-29
ENSRNOG00000008965	'Socs2'	suppressor of cytokine signaling 2	12.8	17.53	11.88	0.33	0.3	0.15	6.00046	5.7511e-22
ENSRNOG00000016684	'Wnk2'	WNK lysine deficient protein kinase 2	0.68	0.67	0.13	0.03	0	0	5.99896	3.83193e-05
ENSRNOG00000016372	'Slc12a7'	solute carrier family 12 member 7	11.18	5.42	6.09	0.1	0.19	0.12	5.99481	5.05105e-43
ENSRNOG00000027432	'R3hdml'	R3H domain containing-like	7.42	0	0.72	0	0	0.1	5.9934	0.0155505
ENSRNOG00000012301	'Cfap161'	cilia and flagella associated protein 161	0.58	0	1.88	0	0	0	5.98401	0.0482627
ENSRNOG00000048209	'gene-Eps8l3-2'	EPS8-like 3	2.26	0.16	0.2	0	0.04	0.02	5.9821	0.00174029
ENSRNOG00000014684	'Npr1'	natriuretic peptide receptor 1	3.54	3.18	1.1	0.07	0.05	0.03	5.98171	2.01441e-12
ENSRNOG00000010680	'Med12l'	mediator complex subunit 12L	0.78	0.04	0.04	0	0	0	5.97678	0.0126342
ENSRNOG00000007243	'Havcr1'	hepatitis A virus cellular receptor 1	0.48	0.15	0.59	0	0	0	5.97544	0.000867399
ENSRNOG00000058742	'Pkhd1'	PKHD1 ciliary IPT domain containing fibrocystin/polyductin	0.81	0.03	0.04	0.01	0.01	0	5.95985	0.00086628
ENSRNOG00000021704	'Atp8b5p'	ATPase, class I, type 8B, member 5, pseudogene	0.28	0.12	0.21	0	0	0	5.95947	0.000442841
ENSRNOG00000038574	'Rassf9'	Ras association domain family member 9	7.74	2.17	3.98	0.06	0.06	0.13	5.9575	2.11679e-10
ENSRNOG00000025994	'Krt80'	keratin 80	43.05	10.63	15.74	0.18	0.67	0.37	5.95385	2.66136e-18
ENSRNOG00000014653	'Arl11'	ADP-ribosylation factor like GTPase 11	0.55	0.75	0.52	0	0	0	5.95133	0.00057155
ENSRNOG00000011334	'Tmem63c'	transmembrane protein 63c	0.55	0.03	0.14	0	0	0	5.9454	0.00469904
ENSRNOG00000063618	'Cxcr2'	C-X-C motif chemokine receptor 2	1.33	0.17	0.32	0	0	0	5.94455	0.00157347
ENSRNOG00000045554	'Faim2'	Fas apoptotic inhibitory molecule 2	0.88	0.33	0.13	0	0	0	5.93783	0.00228583
ENSRNOG00000020557	'Ryr1'	ryanodine receptor 1	0.02	0.18	0.15	0	0.01	0	5.93091	0.0014388
ENSRNOG00000016349	'Gnmt'	glycine N-methyltransferase	1.53	0	2.42	0	0	0	5.92556	0.0457922
ENSRNOG00000003144	'Gprc5c'	G protein-coupled receptor, class C, group 5, member C	151.43	77.63	83.93	2.73	1.75	1.7	5.92477	3.21173e-96
ENSRNOG00000008728	'Unc79'	unc-79 homolog, NALCN channel complex subunit	0.19	0.02	0.11	0	0	0	5.92199	0.00370012
ENSRNOG00000018812	'Rpp25'	ribonuclease P and MRP subunit p25	1.9	1.16	1.68	0	0.08	0	5.91629	4.34089e-05
ENSRNOG00000019977	'Ptprf'	protein tyrosine phosphatase, receptor type, F	284.47	135.53	95.59	3.42	2.6	3.79	5.91531	2.23161e-70
ENSRNOG00000052129	'Nwd1'	NACHT and WD repeat domain containing 1	0.07	0.2	0.09	0	0	0	5.91305	0.0017995
ENSRNOG00000025115	'Exph5'	exophilin 5	5.91	0.56	1.88	0.04	0.05	0.06	5.90556	1.20494e-12
ENSRNOG00000008054	'Igsf9'	immunoglobulin superfamily, member 9	3.65	11.76	3.86	0.17	0.11	0.13	5.9014	2.46674e-15
ENSRNOG00000070702	'Smkr1'	small lysine-rich protein 1	0.24	0.39	0.88	0	0	0	5.89966	0.00229179
ENSRNOG00000033912	'Fcho1'	FCH and mu domain containing endocytic adaptor 1	0.09	0.42	0.34	0	0	0	5.89623	0.00365558
ENSRNOG00000070218	'Spetex-2F'	Spetex-2F protein	0.61	2.91	2.41	0	0	0	5.89623	0.00365558
ENSRNOG00000022845	'Cep70'	centrosomal protein 70	16.41	31.11	21.6	0.48	0.59	0.48	5.89475	1.75614e-26
ENSRNOG00000030719	'Csmd1'	CUB and Sushi multiple domains 1	0.37	0.02	0.06	0	0	0.01	5.884	0.00200567
ENSRNOG00000009822	'Tlr2'	toll-like receptor 2	17.57	7.69	9.21	0.16	0.31	0.21	5.87956	6.44104e-34
ENSRNOG00000038746	'Bco2'	beta-carotene oxygenase 2	1.98	2.2	1.92	0	0.04	0.09	5.87389	5.28971e-09
ENSRNOG00000016962	'Neu2'	neuraminidase 2	0.33	0.13	1.3	0	0	0	5.87181	0.00814142
ENSRNOG00000018517	'Trim21'	tripartite motif-containing 21	15.93	5.01	5.82	0.26	0.16	0.53	5.87014	1.33157e-33
ENSRNOG00000005177	'Tp53i3'	tumor protein p53 inducible protein 3	4.06	2	3.72	0.08	0.02	0.08	5.86964	2.36394e-11
ENSRNOG00000029371	'Fam71a'	family with sequence similarity 71, member A	0.21	0.58	0.46	0	0	0	5.86796	0.00192702
ENSRNOG00000014508	'Mgll'	monoglyceride lipase	18.63	8.26	13.95	0.16	0.18	0.49	5.86715	3.83988e-45
ENSRNOG00000012058	'Egflam'	EGF-like, fibronectin type III and laminin G domains	0.31	0.26	0.19	0	0	0	5.86201	0.000583635
ENSRNOG00000002934	'Atp1b1'	ATPase Na+/K+ transporting subunit beta 1	1440.52	667.89	1041.81	21.16	21.43	20.13	5.85826	8.0499e-152
ENSRNOG00000012535	'Adgrf4'	adhesion G protein-coupled receptor F4	0.56	0.11	0.28	0	0	0	5.85732	0.00169546
ENSRNOG00000011039	'Gch1'	GTP cyclohydrolase 1	52.48	58.21	68.83	0.8	1.62	1.39	5.85212	2.04365e-39
ENSRNOG00000030698	'Cyp26c1'	cytochrome P450, family 26, subfamily C, polypeptide 1	0.22	0.17	0.11	0	0	0	5.85049	0.000700293
ENSRNOG00000061376	'Psca'	prostate stem cell antigen	51.71	12.34	75.39	0	2.16	0.82	5.85042	4.07234e-07
ENSRNOG00000031851	'Ndufa4l2'	NDUFA4, mitochondrial complex associated like 2	13.75	5.74	54.07	0.14	0.97	0.47	5.83627	3.88784e-08
ENSRNOG00000024237	'Scel'	sciellin	24.12	29.65	22	0.37	0.59	0.7	5.83481	8.91142e-50
ENSRNOG00000011683	'Fes'	FES proto-oncogene, tyrosine kinase	23.69	42.56	23.55	0.63	0.7	0.62	5.83038	6.06772e-36
ENSRNOG00000063541	'Slfn4'	schlafen family member 4	12.6	206.61	65.59	2.09	1.93	2.65	5.82907	4.81444e-11
ENSRNOG00000021048	'Lmtk3'	lemur tyrosine kinase 3	0.07	0.62	0.4	0.02	0	0	5.82573	0.00135753
ENSRNOG00000024931	'Ccdc88b'	coiled-coil domain containing 88B	3.14	5.6	2.17	0.06	0.15	0.02	5.82524	6.17772e-14
ENSRNOG00000007390	'Nfkbia'	NFKB inhibitor alpha	380.1	568.22	581.07	11.21	12.81	9.43	5.82441	3.7488e-58
ENSRNOG00000005751	'Il36rn'	interleukin 36 receptor antagonist	0.59	0.27	0.81	0	0	0	5.81911	0.00149766
ENSRNOG00000007393	'Ndrg1'	N-myc downstream regulated 1	954.02	817.34	1393	22.56	23.23	22.01	5.81745	5.38337e-84
ENSRNOG00000012686	'Pomc'	proopiomelanocortin	1.02	1.13	1.64	0	0	0	5.81615	0.00105197
ENSRNOG00000020295	'Plekhn1'	pleckstrin homology domain containing N1	19.9	70.52	40.35	0.84	1.1	1.05	5.80637	1.0116e-22
ENSRNOG00000019776	'Sh3gl3'	SH3 domain containing GRB2 like 3, endophilin A3	68.23	51.68	62.92	1.19	1.46	1.22	5.80495	5.09703e-82
ENSRNOG00000038955	'MGC105567'	similar to cDNA sequence BC023105	0.73	0.82	0.95	0.05	0	0	5.7974	0.000100999
ENSRNOG00000026056	'Ccnb1ip1'	cyclin B1 interacting protein 1	0.09	0.72	0.49	0	0	0	5.79696	0.00471268
ENSRNOG00000022839	'Ifit3'	interferon-induced protein with tetratricopeptide repeats 3	4.47	5.91	13.25	0.11	0.25	0.17	5.79133	2.58867e-13
ENSRNOG00000005900	'Slc2a6'	solute carrier family 2 member 6	8.76	2.11	4.52	0.05	0.19	0.05	5.78988	9.75209e-12
ENSRNOG00000022704	'Esyt3'	extended synaptotagmin 3	0.12	0.23	0.16	0	0	0	5.78954	0.00147479
ENSRNOG00000012881	'Fgl2'	fibrinogen-like 2	0.16	0.42	0.69	0.03	0	0	5.7839	0.000663912
ENSRNOG00000018400	'Golm1'	golgi membrane protein 1	14.82	1.4	2.21	0.11	0.2	0.03	5.77909	1.04052e-08
ENSRNOG00000014987	'Mdfi'	MyoD family inhibitor	22.02	21.18	18.45	0.89	0.08	0.74	5.77462	2.25693e-29
ENSRNOG00000001006	'Nptx2'	neuronal pentraxin 2	1.27	0.1	0.29	0	0	0	5.77388	0.00746167
ENSRNOG00000014698	'Chrnb1'	cholinergic receptor nicotinic beta 1 subunit	23.59	6.99	11.03	0.24	0.35	0.31	5.76625	1.8979e-25
ENSRNOG00000047573	'Ttc39a'	tetratricopeptide repeat domain 39A	0.7	0.69	0.47	0	0	0.01	5.76316	0.000100947
ENSRNOG00000017332	'Dapk2'	death-associated protein kinase 2	0.78	0.37	0.44	0	0	0	5.75212	0.000841161
ENSRNOG00000003300	'Btg2'	BTG anti-proliferation factor 2	437	392.26	613.79	11.61	9.51	11.37	5.75118	3.3765e-87
ENSRNOG00000012134	'Scn4a'	sodium voltage-gated channel alpha subunit 4	0.46	0.93	0.98	0.04	0.01	0	5.74851	3.77629e-08
ENSRNOG00000006350	'Tle6'	TLE family member 6, subcortical maternal complex member	0.96	3.34	3.18	0.13	0.06	0	5.74568	2.54675e-06
ENSRNOG00000008847	'Gja3'	gap junction protein, alpha 3	1.57	0.1	0.1	0	0	0	5.7363	0.0131652
ENSRNOG00000010162	'Tex38'	testis expressed 38	0.48	1.25	1.27	0	0	0	5.73158	0.00499385
ENSRNOG00000005007	'Scn3a'	sodium voltage-gated channel alpha subunit 3	2.49	0.93	0.66	0.04	0.04	0.02	5.73028	1.38939e-13
ENSRNOG00000025354	'Rinl'	Ras and Rab interactor-like	8.25	5.65	3.42	0.05	0.28	0.05	5.71598	2.30977e-14
ENSRNOG00000029195	'Uba7'	ubiquitin-like modifier activating enzyme 7	7.65	10.2	10.15	0.36	0.19	0.21	5.71555	2.05494e-28
ENSRNOG00000004441	'Fcmr'	Fc fragment of IgM receptor	0.74	0.55	0.5	0	0	0	5.71427	0.000998783
ENSRNOG00000029659	'Spetex-2C'	Spetex-2C protein	0.09	1.11	1.24	0	0	0	5.70989	0.0142536
ENSRNOG00000032447	'Zfp641'	zinc finger protein 641	0.67	0.67	0.67	0.05	0	0	5.7055	5.08682e-06
ENSRNOG00000002728	'Btc'	betacellulin	4.55	2.05	1.3	0	0	0	5.70061	0.0020097
ENSRNOG00000042411	'Rps6ka1'	ribosomal protein S6 kinase A1	65.16	46.45	45.58	1.15	1.09	1.34	5.6964	3.1994e-176
ENSRNOG00000032708	'RT1-Bb'	RT1 class II, locus Bb	0.19	0.97	0.52	0	0	0	5.69047	0.00637597
ENSRNOG00000013791	'Enpp3'	ectonucleotide pyrophosphatase/phosphodiesterase 3	176.15	6.98	73.75	1.99	1.84	1.49	5.68166	1.18385e-11
ENSRNOG00000025643	'Ccdc13'	coiled-coil domain containing 13	0.49	1.14	1.32	0	0.03	0.04	5.68051	3.57996e-05
ENSRNOG00000049422	'Fcgr2a'	Fc fragment of IgG receptor IIa	6.32	20.85	9.86	0.29	0.55	0.15	5.67383	1.52194e-12
ENSRNOG00000019527	'Chrnd'	cholinergic receptor nicotinic delta subunit	0.45	0.68	0.4	0	0	0	5.66605	0.00198639
ENSRNOG00000064984	'Plscr2'	phospholipid scramblase 2	73.78	64.92	80.48	1.36	1.53	2.05	5.66557	2.34549e-89
ENSRNOG00000003094	'Cmah'	cytidine monophospho-N-acetylneuraminic acid hydroxylase, pseudogene	0.29	0.17	0.46	0	0	0	5.6575	0.00346124
ENSRNOG00000010344	'B4galnt3'	beta-1,4-N-acetyl-galactosaminyl transferase 3	1.69	1	0.49	0.02	0.04	0	5.65204	1.91708e-07
ENSRNOG00000017893	'Baiap3'	BAI1-associated protein 3	0.25	0.53	0.39	0	0	0.03	5.65148	0.000383022
ENSRNOG00000056457	'Gpd1'	glycerol-3-phosphate dehydrogenase 1	4.77	3.85	2.18	0.04	0.07	0.15	5.64752	1.02234e-14
ENSRNOG00000008100	'Rgs20'	regulator of G-protein signaling 20	5.88	1.63	2.94	0.21	0.06	0	5.64559	1.20917e-08
ENSRNOG00000057862	'Rsph1'	radial spoke head component 1	5.97	4.56	5.92	0	0.38	0	5.6363	7.56796e-08
ENSRNOG00000008116	'Plpp3'	phospholipid phosphatase 3	40.82	25.67	27.04	0.77	0.53	0.91	5.63622	1.263e-105
ENSRNOG00000055858	'RGD1560020_predicted'	MYB proto-oncogene, transcription factor	0.4	0.01	0.04	0	0	0	5.63143	0.0230032
ENSRNOG00000008463	'Rundc3b'	RUN domain containing 3B	2.1	1.29	0.93	0.03	0.03	0.06	5.60836	4.09214e-10
ENSRNOG00000005362	'Rab3ip'	RAB3A interacting protein	59.35	36.27	42.07	1.16	0.96	0.84	5.60758	4.7433e-106
ENSRNOG00000059956	'Bcl6b'	BCL6B, transcription repressor	0.03	0.36	0.23	0	0	0	5.60352	0.0177609
ENSRNOG00000030616	'Slc25a45'	solute carrier family 25, member 45	17.63	21.83	25.08	0.18	0.49	0.7	5.60218	2.66224e-29
ENSRNOG00000010963	'RGD1563222'	similar to RIKEN cDNA A930018P22	0.05	0.34	0.3	0	0	0	5.59505	0.0128522
ENSRNOG00000016534	'Fam171a1'	family with sequence similarity 171, member A1	27.22	7.95	12.46	0.46	0.24	0.41	5.58633	1.19927e-32
ENSRNOG00000007320	'Fam3d'	FAM3 metabolism regulating signaling molecule D	0.7	0.08	0.54	0	0	0	5.5794	0.00875061
ENSRNOG00000059055	'Hsbp1l1'	heat shock factor binding protein 1-like 1	7.74	5.47	4.75	0	0	0	5.57056	0.00191999
ENSRNOG00000029740	'Slc35g1'	solute carrier family 35, member G1	6.24	13.34	11.14	0.36	0.22	0.25	5.57053	8.06851e-12
ENSRNOG00000009730	'Cyp7b1'	cytochrome P450 family 7 subfamily B member 1	0.44	0.1	0.37	0	0	0	5.56665	0.00462755
ENSRNOG00000058133	'Ppm1n'	protein phosphatase, Mg2+/Mn2+ dependent 1N	0.86	3.72	1.87	0	0.06	0.07	5.56604	0.000147333
ENSRNOG00000037718	'Cfap52'	cilia and flagella associated protein 52	4.36	1.59	2.12	0.1	0	0.1	5.56486	2.74515e-09
ENSRNOG00000007266	'RGD1311251'	similar to RIKEN cDNA 4930550C14	0.37	0.44	0.81	0	0	0	5.56124	0.00341703
ENSRNOG00000022707	'Pmp2'	peripheral myelin protein 2	0.23	0.75	0.83	0	0	0	5.55683	0.00707773
ENSRNOG00000061450	'Homer2'	homer scaffold protein 2	34.58	7.76	7.96	0.56	0.26	0.35	5.54711	3.2813e-16
ENSRNOG00000017503	'Ppargc1b'	PPARG coactivator 1 beta	5.2	0.86	1.08	0.07	0.06	0.03	5.54612	9.17078e-08
ENSRNOG00000015061	'Igfals'	insulin-like growth factor binding protein, acid labile subunit	0.09	0.64	0.26	0	0	0	5.53079	0.014036
ENSRNOG00000018524	'Ezr'	ezrin	969.54	622.26	420.93	15.71	16.32	18.37	5.52652	1.02375e-97
ENSRNOG00000028436	'Rprml'	reprimo-like	1.02	1.01	0.79	0	0	0	5.52415	0.00237172
ENSRNOG00000017601	'Srd5a1'	steroid 5 alpha-reductase 1	125.66	17.33	72.89	1.73	1.85	1.59	5.52135	3.89799e-21
ENSRNOG00000013932	'Rbp2'	retinol binding protein 2	6.95	1.36	0.68	0.28	0	0	5.51806	0.0025845
ENSRNOG00000015682	'Kel'	Kell metallo-endopeptidase (Kell blood group)	0.08	0.42	0.39	0	0	0	5.51515	0.0115396
ENSRNOG00000004535	'Kcng3'	potassium voltage-gated channel modifier subfamily G member 3	1.51	0.06	0.25	0	0	0	5.51269	0.0230042
ENSRNOG00000020939	'Ms4a8'	membrane spanning 4-domains A8	1.44	0.09	0.9	0	0	0	5.51267	0.0155341
ENSRNOG00000004255	'Tstd1'	thiosulfate sulfurtransferase like domain containing 1	2.16	3.78	1.22	0	0	0.19	5.51185	0.000886435
ENSRNOG00000021659	'Acpt'	acid phosphatase 4	0.05	1.71	0.33	0.06	0	0	5.51172	0.0117515
ENSRNOG00000010440	'Gnal'	G protein subunit alpha L	0.32	0.32	0.09	0	0	0	5.50217	0.00601225
ENSRNOG00000067139	'Rpl10l'	ribosomal protein L10-like	0.81	0.4	0.81	0	0	0	5.49541	0.00312148
ENSRNOG00000010905	'Dlx5'	distal-less homeobox 5	41.75	19.09	38.22	0.69	1.4	0.5	5.49494	9.62727e-26
ENSRNOG00000011992	'Slc18a1'	solute carrier family 18 member A1	0.07	0.19	0.6	0	0	0.05	5.48778	0.00327083
ENSRNOG00000023991	'Rab20'	RAB20, member RAS oncogene family	181.11	141.5	148.87	3.76	4.27	4.49	5.48771	2.1376e-182
ENSRNOG00000057865	'Prss16'	serine protease 16	0.93	0.89	0.31	0.05	0	0	5.48022	0.000708076
ENSRNOG00000014232	'P2ry1'	purinergic receptor P2Y1	2.09	0.25	0.38	0	0.03	0.03	5.46929	0.000348782
ENSRNOG00000014135	'Rab11fip4'	RAB11 family interacting protein 4	0.52	0.31	0.36	0.02	0	0.02	5.46857	8.23116e-06
ENSRNOG00000016037	'Mafb'	MAF bZIP transcription factor B	2.52	4.46	7.14	0.23	0.05	0.12	5.46765	6.34704e-10
ENSRNOG00000028243	'Derl3'	derlin 3	2.26	3.58	3.04	0.09	0	0.14	5.46559	6.826e-07
ENSRNOG00000021255	'Smox'	spermine oxidase	21.19	21.88	43.29	1.02	0.77	0.64	5.46189	5.11779e-28
ENSRNOG00000031307	'Ptgdr'	prostaglandin D2 receptor-like	0.52	0.92	1.01	0	0	0	5.45856	0.00485465
ENSRNOG00000001792	'Slc12a8'	solute carrier family 12, member 8	2.13	3.12	0.74	0.05	0.05	0.1	5.45712	4.94336e-07
ENSRNOG00000047782	'RGD1309808'	similar to apolipoprotein L2; apolipoprotein L-II	8.12	14.44	14.07	0.44	0.52	0.12	5.45595	2.62065e-14
ENSRNOG00000057740	'Ccdc148'	coiled-coil domain containing 148	0.41	0.08	0.42	0	0	0	5.45278	0.00938624
ENSRNOG00000015829	'Trpm1'	transient receptor potential cation channel, subfamily M, member 1	0.36	0.18	0.13	0	0	0.02	5.45207	0.000485525
ENSRNOG00000012906	'Bcas1'	brain enriched myelin associated protein 1	0.69	0.13	0.07	0	0	0	5.44628	0.0156851
ENSRNOG00000018092	'Cd83'	CD83 molecule	5.01	1.29	3.81	0	0.14	0.11	5.43755	1.13832e-08
ENSRNOG00000005003	'Ptprn2'	protein tyrosine phosphatase, receptor type N2	0.11	0.15	0.12	0	0	0	5.42679	0.00387012
ENSRNOG00000007713	'Tmcc3'	transmembrane and coiled-coil domain family 3	7.5	3.44	3.88	0.13	0.14	0.13	5.4233	3.63718e-35
ENSRNOG00000018266	'Slc23a3'	solute carrier family 23, member 3	6.15	8.82	15.6	0.25	0.14	0.42	5.42242	1.54429e-15
ENSRNOG00000033915	'Gpt'	glutamic--pyruvic transaminase	50.86	56.88	55.02	1.43	1.65	1.56	5.41464	3.68919e-64
ENSRNOG00000007603	'Gabrr1'	gamma-aminobutyric acid type A receptor subunit rho 1	0.16	0.18	0.12	0	0	0	5.41109	0.00396108
ENSRNOG00000061813	'Ly6c'	Ly6-C antigen	0.77	1.71	0.64	0	0	0	5.40957	0.00976377
ENSRNOG00000056092	'Hephl1'	hephaestin-like 1	0.17	0.08	0.33	0	0	0	5.40464	0.00909135
ENSRNOG00000024917	'Als2cr12'	flagellum associated containing coiled-coil domains 1	0.66	0.81	0.76	0.06	0	0	5.40066	0.000488708
ENSRNOG00000021510	'Tbc1d10c'	TBC1 domain family, member 10C	0.28	1.56	0.39	0	0	0.04	5.39575	0.00434334
ENSRNOG00000004928	'Sntg2'	syntrophin, gamma 2	0.9	0.14	0.15	0	0	0	5.39294	0.0150509
ENSRNOG00000015366	'Neurl3'	neuralized E3 ubiquitin protein ligase 3	59.96	62.96	108.62	2.31	2.33	2.22	5.39258	3.58551e-38
ENSRNOG00000023476	'Slc16a5'	solute carrier family 16 member 5	0.26	0.28	0.68	0.04	0	0	5.38913	0.00134539
ENSRNOG00000016643	'Lpcat2'	lysophosphatidylcholine acyltransferase 2	8.79	13.81	13.71	0.52	0.33	0.3	5.3852	3.31521e-22
ENSRNOG00000003025	'Nap1l2'	nucleosome assembly protein 1-like 2	0.3	0.04	0.52	0	0	0	5.38018	0.0221856
ENSRNOG00000018276	'Mgat4a'	alpha-1,3-mannosyl-glycoprotein 4-beta-N-acetylglucosaminyltransferase A	2.29	0.46	2.17	0.01	0.03	0.1	5.37432	3.82984e-09
ENSRNOG00000046946	'Ptchd3'	patched domain containing 3	2.87	1.24	0.59	0.06	0.03	0.03	5.36783	2.4309e-07
ENSRNOG00000032989	'Lrrn4'	leucine rich repeat neuronal 4	0.19	0.04	0.1	0	0	0	5.35825	0.00799894
ENSRNOG00000016525	'Susd3'	sushi domain containing 3	1.78	0.24	0.08	0	0	0	5.3561	0.0320767
ENSRNOG00000015614	'Ppp1r16b'	protein phosphatase 1, regulatory subunit 16B	0.43	0.04	0.05	0	0	0	5.3561	0.0320767
ENSRNOG00000023576	'RGD1305645'	ECRG4 augurin precursor	31.45	58.19	81.66	0.8	2.51	1.98	5.3554	7.17321e-17
ENSRNOG00000011986	'Krt12'	keratin 12	0.45	0.07	0.36	0	0	0	5.34753	0.0205692
ENSRNOG00000029865	'Prss56'	serine protease 56	0.12	0.25	0.5	0	0	0	5.34618	0.0123182
ENSRNOG00000005929	'Them6'	thioesterase superfamily member 6	16.01	8.74	13.97	0.45	0.5	0.16	5.34151	3.58604e-25
ENSRNOG00000007882	'Ablim2'	actin binding LIM protein family, member 2	0.13	0.58	0.42	0.04	0	0	5.34122	0.00259922
ENSRNOG00000011227	'Atp1b2'	ATPase Na+/K+ transporting subunit beta 2	0.35	0.21	0.12	0	0	0	5.33856	0.00626447
ENSRNOG00000009050	'Amn'	amnion associated transmembrane protein	0.75	0.73	1.03	0.06	0	0	5.33254	0.000677137
ENSRNOG00000016312	'Catsper4'	cation channel, sperm associated 4	0.05	0.51	0.46	0	0	0	5.32926	0.026558
ENSRNOG00000016219	'Vnn1'	vanin 1	0.42	0.04	0.42	0	0	0	5.32898	0.0214219
ENSRNOG00000064166	'Hmcn2'	hemicentin 2	0.05	0.05	0.02	0	0	0	5.32632	0.00664229
ENSRNOG00000049696	'Rsph4a'	radial spoke head component 4A	0.03	0.28	0.36	0	0	0	5.32067	0.0271048
ENSRNOG00000004281	'Cobl'	cordon-bleu WH2 repeat protein	13.83	2.65	6.01	0.25	0.14	0.13	5.31962	5.95428e-19
ENSRNOG00000028996	'Krt1'	keratin 1	0.37	0.37	0.07	0	0	0	5.3136	0.0133958
ENSRNOG00000019022	'Fam89a'	family with sequence similarity 89, member A	10.37	0.68	2.34	0.18	0.17	0	5.29925	7.05852e-05
ENSRNOG00000048817	'Gspt2'	G1 to S phase transition 2	3.03	0.92	1.84	0	0.08	0.09	5.29628	8.16704e-08
ENSRNOG00000022419	'Dok7'	docking protein 7	0.48	0.15	0.04	0	0	0	5.29415	0.0274593
ENSRNOG00000018167	'Tmem221'	transmembrane protein 221	0.85	0.39	0.46	0	0	0	5.27602	0.00612374
ENSRNOG00000009284	'Foxa1'	forkhead box A1	0.63	0.13	0.21	0	0	0	5.26931	0.0117321
ENSRNOG00000036673	'Sectm1b'	secreted and transmembrane 1B	0.4	0.76	0.69	0	0	0	5.2683	0.00994394
ENSRNOG00000052634	'Lsmem2'	leucine-rich single-pass membrane protein 2	2.85	19.22	3.44	0.32	0.4	0.15	5.25572	4.13001e-07
ENSRNOG00000001165	'Tmprss3'	transmembrane serine protease 3	0.65	0.1	0.03	0	0	0	5.24811	0.0364511
ENSRNOG00000025327	'Tert'	telomerase reverse transcriptase	3	2.08	2.3	0.12	0.06	0.03	5.24191	3.02113e-22
ENSRNOG00000011160	'Sv2b'	synaptic vesicle glycoprotein 2b	0.32	0.02	0.05	0	0	0	5.23909	0.0366766
ENSRNOG00000018631	'Enkur'	enkurin, TRPC channel interacting protein	2.55	2.26	4.81	0.1	0	0.22	5.23766	5.4905e-06
ENSRNOG00000009058	'Spata21'	spermatogenesis associated 21	0.18	0.18	0.3	0	0	0	5.23706	0.00878121
ENSRNOG00000031638	'Zcchc16'	retrotransposon Gag like 4	0.27	0.09	0.11	0	0	0	5.23592	0.00934297
ENSRNOG00000002312	'Atp10d'	ATPase phospholipid transporting 10D (putative)	154.79	21.96	40.3	2.12	1.86	2.14	5.2322	3.01414e-19
ENSRNOG00000004555	'Sec14l4'	SEC14-like lipid binding 4	0.42	0.18	0.06	0	0	0	5.22489	0.0166661
ENSRNOG00000030449	'Gsta4'	glutathione S-transferase alpha 4	15.79	147.2	114.63	3.73	3.26	3.04	5.22241	4.75156e-10
ENSRNOG00000068913	'Mpzl3'	myelin protein zero-like 3	32.07	10.45	13.23	0.85	0.2	0.66	5.22009	2.77637e-17
ENSRNOG00000008922	'Trim14'	tripartite motif-containing 14	7.52	3.96	3.51	0.2	0.16	0.18	5.21513	1.72336e-23
ENSRNOG00000034195	'Bpi'	bactericidal/permeability-increasing protein	0.29	0.18	0.46	0	0	0	5.21043	0.010514
ENSRNOG00000019680	'Mst1'	macrophage stimulating 1	0.16	0.45	0.16	0	0	0	5.2025	0.015938
ENSRNOG00000014964	'Hp'	haptoglobin	25.95	21.43	26.38	0.95	0.4	1.1	5.20229	1.62001e-33
ENSRNOG00000008575	'Aoc1'	amine oxidase, copper containing 1	0.04	0.48	0.1	0	0	0	5.19972	0.0445229
ENSRNOG00000022255	'Tmprss11e'	transmembrane serine protease 11E	0.29	0.1	0.29	0	0.02	0	5.19798	0.00155308
ENSRNOG00000062101	'Ace'	angiotensin I converting enzyme	2.38	0.75	0.75	0.03	0.06	0.03	5.19551	2.18892e-07
ENSRNOG00000011178	'Lrp2bp'	Lrp2 binding protein	0.2	0.53	0.68	0	0.08	0	5.19533	0.00556953
ENSRNOG00000017854	'Ucp2'	uncoupling protein 2	320.38	161.24	258	6.94	7.39	9.33	5.19145	1.45553e-93
ENSRNOG00000042753	'Fgf13'	fibroblast growth factor 13	0.46	0.32	0.08	0	0	0	5.18986	0.0167048
ENSRNOG00000021157	'Ctss'	cathepsin S	4.26	2.48	3.32	0.11	0.1	0.11	5.17389	3.68455e-07
ENSRNOG00000007006	'Slc3a1'	solute carrier family 3 member 1	2.88	0.2	0.28	0	0.04	0.05	5.17288	0.00252128
ENSRNOG00000014311	'Slc7a8'	solute carrier family 7 member 8	2.54	5.92	3.34	0.15	0.11	0.15	5.1671	2.58681e-15
ENSRNOG00000005806	'Oxtr'	oxytocin receptor	0.32	0.19	0.09	0.02	0	0	5.16432	0.00182352
ENSRNOG00000061230	'L1cam'	L1 cell adhesion molecule	3	0.59	2.35	0.1	0.07	0.02	5.16405	9.16607e-10
ENSRNOG00000003143	'RGD1310166'	similar to Chromodomain-helicase-DNA-binding protein 1 (CHD-1)	0.52	0.72	0.73	0	0	0	5.16398	0.00995133
ENSRNOG00000007545	'Angptl4'	angiopoietin-like 4	1.73	0.81	1.17	0	0.06	0.06	5.16056	5.35768e-05
ENSRNOG00000046001	'Foxj1'	forkhead box J1	1.58	1.82	1.58	0.11	0.05	0	5.15853	1.39305e-06
ENSRNOG00000034177	'Efna5'	ephrin A5	30.06	8.87	9.87	0.25	0.17	0.53	5.15772	2.23188e-23
ENSRNOG00000023008	'Fam131c'	family with sequence similarity 131, member C	4.36	8.52	4.65	0.09	0.08	0.46	5.15409	7.753e-09
ENSRNOG00000014257	'Ces4a'	carboxylesterase 4A	0.27	0.36	0.23	0	0	0	5.14966	0.0102212
ENSRNOG00000007573	'Hoxb9'	homeo box B9	2.04	0.18	0.37	0	0	0	5.14831	0.0273757
ENSRNOG00000008001	'Rab3b'	RAB3B, member RAS oncogene family	1.49	1.38	0.66	0	0.11	0	5.14713	0.0015493
ENSRNOG00000052668	'Tcf24'	transcription factor 24	1.75	1.11	0.69	0	0	0	5.14502	0.0101545
ENSRNOG00000009085	'Prkag2'	protein kinase AMP-activated non-catalytic subunit gamma 2	7.13	3.8	4.8	0.17	0.18	0.15	5.14411	1.59251e-20
ENSRNOG00000016337	'Slc22a1'	solute carrier family 22 member 1	0.15	0.55	0.2	0	0	0	5.14323	0.021732
ENSRNOG00000061101	'Ripply1'	ripply transcriptional repressor 1	0.28	0.06	0.74	0	0	0	5.13775	0.0370089
ENSRNOG00000058111	'Itga2'	integrin subunit alpha 2	14.47	1.85	1.63	0.17	0.09	0.27	5.13195	1.88702e-09
ENSRNOG00000001770	'Ehhadh'	enoyl-CoA hydratase and 3-hydroxyacyl CoA dehydrogenase	48.93	21.47	14.22	0.99	0.75	0.97	5.12966	3.39838e-32
ENSRNOG00000016573	'Dgat2'	diacylglycerol O-acyltransferase 2	48.15	35.28	57.81	2.02	1.46	1.56	5.12808	1.03032e-58
ENSRNOG00000018627	'Plekhb1'	pleckstrin homology domain containing B1	12.19	10.81	12.27	0.43	0.46	0.32	5.12561	3.03526e-32
ENSRNOG00000033262	'Reep6'	receptor accessory protein 6	77.03	64.54	51.38	2.32	2.23	2.6	5.12437	2.98442e-85
ENSRNOG00000002204	'Ccdc158'	coiled-coil domain containing 158	0.04	0.08	0.1	0	0	0	5.12311	0.0169008
ENSRNOG00000018938	'Mkx'	mohawk homeobox	0.3	0.02	0.05	0	0	0	5.12155	0.04216
ENSRNOG00000020455	'Cst6'	cystatin E/M	4.83	0.3	1.19	0	0	0.19	5.11812	0.00894048
ENSRNOG00000018740	'Ugt1a6'	UDP glucuronosyltransferase family 1 member A6	35.42	50.47	45.5	1.3	1.46	1.96	5.11493	1.31486e-41
ENSRNOG00000024331	'Upk1a'	uroplakin 1A	0.26	0.26	0.88	0	0	0	5.10946	0.022013
ENSRNOG00000009436	'Hemgn'	hemogen	0.11	0.11	0.42	0	0	0	5.10503	0.0264176
ENSRNOG00000058938	'Camkv'	CaM kinase-like vesicle-associated	0.12	0.24	0.07	0	0	0	5.09816	0.0193302
ENSRNOG00000053889	'Celsr3'	cadherin, EGF LAG seven-pass G-type receptor 3	0.19	0.12	0.37	0	0.02	0.01	5.09768	2.50381e-05
ENSRNOG00000043451	'Spp1'	secreted phosphoprotein 1	4066.64	12296.6	12565.3	367.72	356.42	364.25	5.09466	1.26255e-21
ENSRNOG00000054052	'Ppp4r4'	protein phosphatase 4, regulatory subunit 4	0.82	0.32	0.56	0.06	0	0	5.09386	0.000193909
ENSRNOG00000002839	'Slc19a2'	solute carrier family 19 member 2	13.03	16.43	16.15	0.55	0.43	0.67	5.08812	9.43359e-39
ENSRNOG00000068967	'RGD1560718'	similar to putative protein kinase	0.16	0.12	0.47	0	0	0	5.0844	0.0221939
ENSRNOG00000012450	'Dynlrb2'	dynein light chain roadblock-type 2	5.46	0.69	6.98	0	0	0.46	5.08312	0.00754416
ENSRNOG00000027245	'Tdrp'	testis development related protein	15.43	17.87	12.04	0.35	0.5	0.75	5.0796	1.68803e-32
ENSRNOG00000025074	'Fgg'	fibrinogen gamma chain	0.33	0.64	0.13	0	0	0	5.07845	0.0242225
ENSRNOG00000022116	'Gjb6'	gap junction protein, beta 6	0.32	0.2	0.22	0	0	0	5.07778	0.0109119
ENSRNOG00000017975	'Dnajb13'	DnaJ heat shock protein family (Hsp40) member B13	0.2	0.24	0.28	0	0	0	5.07762	0.0123437
ENSRNOG00000021795	'Fam227a'	family with sequence similarity 227, member A	0.4	3.08	3.61	0.06	0.09	0.13	5.0762	2.28672e-06
ENSRNOG00000024494	'RGD1565866'	similar to FLJ44112 protein	0.09	0.07	0.07	0	0.01	0	5.07277	0.00125558
ENSRNOG00000001750	'Chrd'	chordin	158.63	457.7	168.32	9.64	9.57	10.73	5.07232	1.1327e-20
ENSRNOG00000022199	'Zmynd12'	zinc finger, MYND-type containing 12	2.65	1.72	3.12	0	0.2	0.1	5.06848	9.84662e-07
ENSRNOG00000043116	'RGD1308564'	similar to L-amino acid oxidase 1	0.23	0.09	0.51	0	0	0	5.05918	0.0264823
ENSRNOG00000042330	'Ms4a18'	membrane spanning 4-domains A18	0.99	0.08	0.42	0	0.04	0	5.0535	0.00800845
ENSRNOG00000037060	'Odf3b'	outer dense fiber of sperm tails 3B	0.38	0.99	0.75	0	0	0	5.044	0.0203617
ENSRNOG00000047706	'RT1-CE2'	RT1 class I, locus CE2	19.22	34.36	15.36	1.12	0.9	0.66	5.0438	7.04758e-17
ENSRNOG00000020706	'Kcnn3'	potassium calcium-activated channel subfamily N member 3	0.13	0.11	0.3	0	0	0	5.04324	0.0177332
ENSRNOG00000008209	'St3gal1'	ST3 beta-galactoside alpha-2,3-sialyltransferase 1	167.86	67.61	76.28	3.82	3.38	4.4	5.03519	2.04482e-98
ENSRNOG00000000459	'Psmb9'	proteasome 20S subunit beta 9	87.71	159.02	102.64	4.57	5.12	3.75	5.0347	2.17188e-29
ENSRNOG00000015370	'Slc35g2'	solute carrier family 35, member G2	0.43	0.54	0.11	0	0	0	5.02694	0.0230989
ENSRNOG00000009453	'Mob3b'	MOB kinase activator 3B	21.27	5.39	6.7	0.28	0.31	0.62	5.02566	2.70515e-17
ENSRNOG00000018427	'Lhx3'	LIM homeobox 3	15.81	7.33	17.36	0.72	0.45	0.3	5.021	8.01842e-23
ENSRNOG00000037080	'Adamts17'	ADAM metallopeptidase with thrombospondin type 1 motif, 17	0.37	0.27	0.23	0.02	0	0.02	5.01251	9.17043e-05
ENSRNOG00000028261	'Tppp'	tubulin polymerization promoting protein	0.12	0.06	0.26	0	0	0	5.00702	0.0138175
ENSRNOG00000018241	'Ank1'	ankyrin 1	1.01	0.08	0.08	0	0.02	0.02	5.00613	0.00425967
ENSRNOG00000018076	'Fmo5'	flavin containing dimethylaniline monoxygenase 5	28.29	18.31	22.3	1.05	0.4	1.1	5.005	2.41286e-47
ENSRNOG00000021493	'Prdm9'	PR/SET domain 9	0.39	0.83	0.68	0	0.07	0	5.00489	0.000730185
ENSRNOG00000003207	'Fmnl1'	formin-like 1	5.72	1.21	0.23	0.1	0.07	0.06	5.00436	1.44582e-05
ENSRNOG00000014202	'Snx20'	sorting nexin 20	1.11	1.4	2	0	0.17	0	4.99962	0.000463488
ENSRNOG00000008933	'Plbd1'	phospholipase B domain containing 1	0.43	0.24	0.19	0	0	0	4.99111	0.0152496
ENSRNOG00000015783	'Abca16'	ATP-binding cassette, subfamily A (ABC1), member 16	0.08	0.1	0.1	0	0	0	4.99089	0.015253
ENSRNOG00000005731	'Birc3'	baculoviral IAP repeat-containing 3	15.09	20.84	27.49	0.88	0.76	0.8	4.9889	5.92822e-32
ENSRNOG00000067614	'Pcbd1'	pterin-4 alpha-carbinolamine dehydratase 1	115.9	123.77	138.17	2.87	5.14	5.06	4.9855	6.26107e-46
ENSRNOG00000013847	'Nova2'	NOVA alternative splicing regulator 2	0.11	0.47	0.26	0	0	0	4.98358	0.0321711
ENSRNOG00000059500	'Cdkn1c'	cyclin-dependent kinase inhibitor 1C	14.64	11.87	9.5	0.47	0.6	0.3	4.97037	5.21375e-33
ENSRNOG00000017178	'Hydin'	Hydin, axonemal central pair apparatus protein	0.03	0.02	0.04	0	0	0	4.95946	0.0167023
ENSRNOG00000027060	'Galr3'	galanin receptor 3	0.56	0.14	0.23	0	0	0	4.95916	0.0195574
ENSRNOG00000025728	'Adam32'	ADAM metallopeptidase domain 32	0.26	0.3	0.08	0	0	0	4.95907	0.0268923
ENSRNOG00000000456	'Psmb8'	proteasome 20S subunit beta 8	187.36	444.15	268.03	12.87	13.02	11.08	4.95456	5.29609e-26
ENSRNOG00000007601	'Inhbe'	inhibin subunit beta E	0.64	0.31	0.84	0	0	0	4.95436	0.0205289
ENSRNOG00000008367	'Krt86'	keratin 86	0.67	0.29	0.13	0	0	0	4.94685	0.0276021
ENSRNOG00000047481	'Kiss1'	KiSS-1 metastasis-suppressor	0.63	1.85	2.19	0	0	0	4.94409	0.0239498
ENSRNOG00000009539	'Khdrbs3'	KH RNA binding domain containing, signal transduction associated 3	3.56	0.19	0.62	0.07	0.07	0	4.94356	0.00395069
ENSRNOG00000003254	'Il23a'	interleukin 23 subunit alpha	2.99	6.59	12.21	0.3	0.28	0.32	4.94156	2.22291e-09
ENSRNOG00000020441	'Wnk4'	WNK lysine deficient protein kinase 4	12.63	4.64	5.55	0.29	0.28	0.24	4.9389	1.86534e-28
ENSRNOG00000012843	'Aspg'	asparaginase	0.25	0.14	0.21	0	0	0	4.93786	0.0165924
ENSRNOG00000001860	'Ccdc116'	coiled-coil domain containing 116	0.27	0.56	0.49	0.06	0	0	4.925	0.00368925
ENSRNOG00000056944	'Arhgap24'	Rho GTPase activating protein 24	10.31	7.79	5.76	0.21	0.35	0.37	4.92392	4.48433e-30
ENSRNOG00000052070	'Aldh1a3'	aldehyde dehydrogenase 1 family, member A3	9.64	0.51	1.02	0.15	0.14	0.08	4.91232	0.000214598
ENSRNOG00000003283	'Rcsd1'	RCSD domain containing 1	0.17	0.16	0.19	0	0	0	4.89328	0.019375
ENSRNOG00000033076	'Thnsl1'	threonine synthase-like 1	4.62	2.48	1.99	0.2	0.04	0.12	4.89089	1.01119e-12
ENSRNOG00000054142	'Slc30a2'	solute carrier family 30 member 2	0.26	0.09	0.14	0	0	0	4.88794	0.0222897
ENSRNOG00000048987	'Sfta2'	surfactant associated 2	2.52	9.01	5.73	0	0	0	4.88457	0.0369203
ENSRNOG00000042848	'Jam2'	junctional adhesion molecule 2	0.38	0.24	0.04	0	0.02	0	4.8812	0.0104473
ENSRNOG00000043154	'Prr19'	proline rich 19	0.18	0.62	0.35	0	0	0	4.87869	0.0356427
ENSRNOG00000023858	'Prss39'	protease, serine, 39	0.55	0.06	0.4	0	0	0	4.87487	0.0443452
ENSRNOG00000000041	'Slc26a1'	solute carrier family 26 member 1	1.04	2.28	0.89	0.06	0.06	0.06	4.87333	1.61096e-07
ENSRNOG00000019199	'Cracr2b'	calcium release activated channel regulator 2B	3.49	12.46	7.51	0.07	0.55	0.38	4.86381	4.83027e-09
ENSRNOG00000056332	'Miga1'	mitoguardin 1	1.59	0.87	1.42	0.1	0.06	0	4.86319	4.56305e-11
ENSRNOG00000019744	'Prr16'	proline rich 16	1.18	5.53	2.74	0.2	0.09	0.14	4.85243	2.94089e-08
ENSRNOG00000051235	'C2'	complement C2	59.96	19.99	16.65	1.25	1.14	1.31	4.84851	4.36318e-26
ENSRNOG00000066284	'Tmem125'	transmembrane protein 125	0.5	0.36	0.29	0	0	0	4.84774	0.0211254
ENSRNOG00000049407	'Shisa8'	shisa family member 8	0.79	0.2	0.59	0.06	0	0	4.84562	0.00531034
ENSRNOG00000012891	'Mdh1b'	malate dehydrogenase 1B	0.43	0.35	0.87	0.07	0	0	4.84516	0.00556563
ENSRNOG00000020173	'Tie1'	tyrosine kinase with immunoglobulin-like and EGF-like domains 1	0.16	0.09	0.11	0	0	0	4.8422	0.0211129
ENSRNOG00000045649	'Arrdc3'	arrestin domain containing 3	88.72	251.82	223.02	11.32	9.13	11.64	4.83325	3.34639e-17
ENSRNOG00000006119	'Slc7a15'	solute carrier family 7 (cationic amino acid transporter, y+ system), member 15	0.11	0.07	0.37	0	0	0	4.82669	0.0468388
ENSRNOG00000028248	'Lca5l'	lebercilin LCA5 like	0.1	0.09	0.33	0	0	0	4.82669	0.0468388
ENSRNOG00000008135	'Pla2g4f'	phospholipase A2, group IVF	6.56	0.09	0.56	0.13	0.1	0.02	4.82472	0.000539504
ENSRNOG00000007637	'Acer2'	alkaline ceramidase 2	0.29	0.07	0.16	0.02	0	0	4.82159	0.00584778
ENSRNOG00000013320	'RGD1561916'	similar to testes development-related NYD-SP22 isoform 1	1.23	2.28	2.33	0	0.22	0	4.8195	0.00127649
ENSRNOG00000005707	'Bfsp1'	beaded filament structural protein 1	0.94	0.44	1.03	0	0	0.11	4.81858	0.000721414
ENSRNOG00000011680	'Il16'	interleukin 16	0.7	0.61	0.28	0.03	0.03	0.03	4.81788	2.13688e-05
ENSRNOG00000004276	'Itga3'	integrin subunit alpha 3	370.03	110.61	170.1	8.73	7.85	9.3	4.81523	6.10454e-46
ENSRNOG00000009726	'Grip2'	glutamate receptor interacting protein 2	0.18	0.03	0.05	0	0	0	4.80981	0.04216
ENSRNOG00000014496	'Coro6'	coronin 6	1.63	7.15	5.62	0.09	0.39	0.18	4.80947	4.90577e-09
ENSRNOG00000067402	'Akr1c12l1'	aldo-keto reductase family 1, member C12-like 1	0.17	1.46	0.69	0.1	0	0	4.80118	0.0175389
ENSRNOG00000017899	'Akr7a3'	aldo-keto reductase family 7 member A3	30.75	27.17	27.21	0.99	1.48	1.21	4.79422	8.53897e-45
ENSRNOG00000062679	'Akr1c12'	aldo-keto reductase family 1, member C13	1.2	1.89	1.03	0	0.1	0.11	4.79233	0.000621203
ENSRNOG00000049052	'Sgk3'	serum/glucocorticoid regulated kinase family, member 3	7.94	3.14	2.84	0.21	0.25	0.09	4.79132	1.9499e-16
ENSRNOG00000020860	'Tdrkh'	tudor and KH domain containing	1.18	1.6	1.37	0.06	0.04	0.12	4.78812	1.33595e-06
ENSRNOG00000027880	'Nbeal2'	neurobeachin-like 2	6.49	7.53	4.09	0.25	0.25	0.3	4.78552	8.19784e-36
ENSRNOG00000024580	'Mamstr'	MEF2 activating motif and SAP domain containing transcriptional regulator	0.06	0.24	0.12	0	0	0	4.78479	0.0457084
ENSRNOG00000032539	'Spag8'	sperm associated antigen 8	1.01	6.17	3.73	0.23	0.21	0.08	4.77957	9.83925e-06
ENSRNOG00000007431	'Shroom1'	shroom family member 1	3.24	5.76	3.09	0.15	0.24	0.16	4.77415	3.85569e-16
ENSRNOG00000002050	'Igfbp7'	insulin-like growth factor binding protein 7	9521.94	9610.03	19691.5	611.13	593.35	560.39	4.77035	4.06596e-32
ENSRNOG00000000937	'Slc46a3'	solute carrier family 46, member 3	8.66	9.18	7.89	0.4	0.25	0.51	4.7671	1.79596e-28
ENSRNOG00000007044	'L3mbtl1'	L3MBTL histone methyl-lysine binding protein 1	0.1	0.07	0.08	0	0	0	4.76439	0.025722
ENSRNOG00000069900	'Ypel4'	yippee-like 4	17.21	1.14	7.65	0.3	0.49	0.24	4.74941	7.34691e-07
ENSRNOG00000046643	'Cyp3a9'	cytochrome P450, family 3, subfamily a, polypeptide 9	1.72	0.4	0.76	0	0.06	0.06	4.74403	0.000873623
ENSRNOG00000060123	'Kifc2'	kinesin family member C2	8.19	32.19	33.58	1.26	0.85	1.48	4.73159	6.73766e-13
ENSRNOG00000024651	'Greb1'	growth regulating estrogen receptor binding 1	2.96	0.41	0.77	0.08	0	0.09	4.73109	6.71478e-06
ENSRNOG00000062686	'Gcnt1'	glucosaminyl (N-acetyl) transferase 1	18.96	1.7	4.16	0.36	0.26	0.36	4.7225	1.09923e-09
ENSRNOG00000003741	'Nptx1'	neuronal pentraxin 1	0.37	0.39	0.12	0.04	0	0	4.7141	0.00236419
ENSRNOG00000022710	'Prrg4'	proline rich and Gla domain 4	22.52	3.15	2.5	0.36	0.45	0.31	4.70763	1.31672e-07
ENSRNOG00000045738	'Ak4'	adenylate kinase 4	23.41	7.84	11.64	0.7	0.95	0.59	4.70495	5.31348e-34
ENSRNOG00000027230	'Fhod3'	formin homology 2 domain containing 3	2.53	0.94	1.84	0.08	0.08	0.08	4.68919	2.95931e-14
ENSRNOG00000059865	'Dnah12'	dynein, axonemal, heavy chain 12	0.08	0.07	0.11	0	0.01	0	4.67349	0.00562668
ENSRNOG00000064939	'Fhit'	fragile histidine triad diadenosine triphosphatase	2.47	3.82	8.04	0.38	0	0.39	4.66582	0.00204481
ENSRNOG00000027463	'Adamts3'	ADAM metallopeptidase with thrombospondin type 1, motif 3	0.1	0.05	0.06	0	0	0	4.65603	0.0337337
ENSRNOG00000002174	'Cwh43'	cell wall biogenesis 43 C-terminal homolog	0.43	0.4	0.15	0	0	0.04	4.64666	0.00871769
ENSRNOG00000005404	'Rasgrp1'	RAS guanyl releasing protein 1	3.4	1.15	1.09	0.08	0.05	0.12	4.64599	8.95023e-10
ENSRNOG00000013925	'Nox4'	NADPH oxidase 4	0.59	0.04	0.17	0	0	0.05	4.64489	0.0271843
ENSRNOG00000029938	'Pik3c2b'	phosphatidylinositol-4-phosphate 3-kinase, catalytic subunit type 2 beta	6.04	4.29	3.98	0.28	0.21	0.23	4.64477	3.96853e-51
ENSRNOG00000016388	'Sphkap'	SPHK1 interactor, AKAP domain containing	0.3	0.9	0.15	0.03	0.02	0.03	4.64445	0.00010037
ENSRNOG00000001261	'Ftcd'	formimidoyltransferase cyclodeaminase	0.15	0.2	0.3	0	0	0	4.62283	0.0450016
ENSRNOG00000013067	'Phf21b'	PHD finger protein 21B	0.51	0.05	0.29	0	0.03	0	4.61896	0.015701
ENSRNOG00000061070	'Irf4'	interferon regulatory factor 4	0.16	0.04	0.09	0	0	0	4.6159	0.0464103
ENSRNOG00000026770	'Tspy26'	testis specific protein, Y-linked 26	0.62	0.27	0.31	0.05	0	0	4.60384	0.00702237
ENSRNOG00000009001	'Mtss1'	MTSS I-BAR domain containing 1	32.13	27.83	25.43	1.4	1.2	1.56	4.60281	1.7447e-114
ENSRNOG00000017917	'Cdhr2'	cadherin-related family member 2	1.37	0.83	1.64	0.05	0.11	0.02	4.5875	2.23646e-09
ENSRNOG00000006019	'G0s2'	G0/G1switch 2	188.98	126.42	365.94	12.9	11.86	10.66	4.57923	1.03677e-21
ENSRNOG00000055042	'Gprin2'	G protein regulated inducer of neurite outgrowth 2	0.85	0.26	0.36	0	0.02	0.05	4.57891	0.000136089
ENSRNOG00000022256	'Cxcl10'	C-X-C motif chemokine ligand 10	11.36	13.05	23.08	1.14	0.64	0.71	4.57184	1.98227e-14
ENSRNOG00000067908	'Gadl1'	glutamate decarboxylase-like 1	0.12	0.1	0.1	0	0	0	4.56713	0.0416135
ENSRNOG00000008157	'Syn2'	synapsin II	1.7	0.97	0.37	0.04	0.06	0.07	4.56553	9.1602e-05
ENSRNOG00000050509	'Ebi3'	Epstein-Barr virus induced 3	0.44	0.26	0.44	0	0	0	4.56042	0.0443638
ENSRNOG00000053753	'Thsd4'	thrombospondin type 1 domain containing 4	0.54	0.15	0.04	0.02	0	0.01	4.55082	0.00260428
ENSRNOG00000000827	'Ier3'	immediate early response 3	1641.9	1391.86	1465.31	74.35	82.37	75.52	4.54358	6.1035e-168
ENSRNOG00000024657	'Mfsd4'	major facilitator superfamily domain containing 4A	1.83	0.36	1.16	0.03	0.03	0.13	4.5387	5.87557e-06
ENSRNOG00000004483	'Ptprr'	protein tyrosine phosphatase, receptor type, R	1.5	0.18	0.58	0.04	0.05	0	4.52945	0.00105006
ENSRNOG00000017523	'H6pd'	hexose-6-phosphate dehydrogenase (glucose 1-dehydrogenase)	363.31	139.93	140.47	10.81	10.53	12.15	4.52624	5.62838e-45
ENSRNOG00000002072	'Eva1c'	eva-1 homolog C	4.19	1.64	3.04	0.09	0.18	0.19	4.52595	1.97136e-12
ENSRNOG00000037436	'Macc1'	MET transcriptional regulator MACC1	19.9	6.71	5.93	0.48	0.6	0.48	4.52243	5.05096e-19
ENSRNOG00000039582	'RGD1561161'	chondroitin sulfate proteoglycan 4B	3.34	0.3	0.44	0.13	0.03	0.02	4.52048	0.000108629
ENSRNOG00000007359	'Gca'	grancalcin	28.33	14.86	17.24	1.21	0.62	1.26	4.51239	2.81003e-39
ENSRNOG00000002579	'Parm1'	prostate androgen-regulated mucin-like protein 1	48.29	9.77	20.46	1.43	1.44	0.92	4.51113	2.25919e-14
ENSRNOG00000004125	'C4bpb'	complement component 4 binding protein, beta	1.54	0.27	0.81	0.14	0	0	4.50071	0.0153492
ENSRNOG00000017702	'Gpld1'	glycosylphosphatidylinositol specific phospholipase D1	3.82	1.95	3.89	0.19	0.15	0.22	4.4975	3.44155e-18
ENSRNOG00000020484	'Trpm5'	transient receptor potential cation channel, subfamily M, member 5	0.12	0.16	0.49	0	0	0.06	4.49672	0.0102675
ENSRNOG00000015380	'Jup'	junction plakoglobin	93.5	56.4	61.15	3.12	4.06	3.48	4.49478	1.9151e-117
ENSRNOG00000014970	'Kif17'	kinesin family member 17	0.12	0.62	0.42	0.04	0	0.04	4.48764	0.00629616
ENSRNOG00000028701	'Lcn12'	lipocalin 12	0.36	1.78	1.79	0	0.2	0	4.48253	0.0253527
ENSRNOG00000025781	'Sec31b'	SEC31 homolog B, COPII coat complex component	0.19	1.28	1.34	0.07	0.05	0.06	4.48118	0.000105796
ENSRNOG00000004839	'B4galnt1'	beta-1,4-N-acetyl-galactosaminyl transferase 1	5.26	5.11	2.3	0.31	0.34	0.11	4.47997	4.46009e-11
ENSRNOG00000017602	'Il34'	interleukin 34	3.17	5.01	2.52	0.31	0.29	0.05	4.47674	3.12804e-10
ENSRNOG00000033883	'Stard8'	StAR-related lipid transfer domain containing 8	1.79	0.4	1.18	0.07	0.05	0.06	4.47147	6.00662e-08
ENSRNOG00000047102	'Popdc3'	popeye domain containing 3	1.41	0.52	2.52	0.1	0	0.2	4.4664	0.000878529
ENSRNOG00000028064	'Fhad1'	forkhead associated phosphopeptide binding domain 1	0.11	0.09	0.22	0	0	0.02	4.46477	0.0143804
ENSRNOG00000010940	'Acad11'	acyl-CoA dehydrogenase family, member 11	25.12	18.97	18.35	1.18	1.03	1.14	4.46344	8.5464e-103
ENSRNOG00000042821	'Cd59'	CD59 molecule	69.67	74.06	77.09	4.18	3.04	5.07	4.45841	2.28098e-48
ENSRNOG00000030404	'Arrb1'	arrestin, beta 1	26.41	5.59	6.9	0.49	0.71	0.49	4.45741	8.21876e-18
ENSRNOG00000011541	'Cygb'	cytoglobin	0.52	0.43	0.09	0	0	0.05	4.45678	0.0214687
ENSRNOG00000016926	'Plekhs1'	pleckstrin homology domain containing S1	21.56	2.97	6.64	0.67	0.47	0.48	4.45578	1.74653e-10
ENSRNOG00000020517	'Prrg2'	proline rich and Gla domain 2	24.12	25.54	28.27	1.04	2.66	1.35	4.4548	3.49164e-28
ENSRNOG00000019048	'Sod2'	superoxide dismutase 2	730.22	466.03	468.13	29.25	29.1	30.49	4.45231	1.1478e-270
ENSRNOG00000034084	'Ggct'	gamma-glutamyl cyclotransferase	66.51	82.76	81.52	3.88	5.3	5.04	4.43427	1.23015e-29
ENSRNOG00000037148	'Adap2'	ArfGAP with dual PH domains 2	0.59	0.23	0.25	0	0.06	0	4.42412	0.0123652
ENSRNOG00000019019	'Fitm1'	fat storage-inducing transmembrane protein 1	0.26	1.53	0.9	0	0.14	0	4.42367	0.0297244
ENSRNOG00000014576	'Dock3'	dedicator of cyto-kinesis 3	3.83	0.44	1.02	0.07	0.11	0.08	4.41868	2.00647e-08
ENSRNOG00000027871	'Rapgefl1'	Rap guanine nucleotide exchange factor like 1	29.72	25.15	22.97	1.42	1.25	1.68	4.4104	1.01455e-97
ENSRNOG00000042326	'Smpdl3b'	sphingomyelin phosphodiesterase, acid-like 3B	53.42	33.33	29.58	2.02	1.85	2.67	4.40126	4.5779e-62
ENSRNOG00000061845	'Cttnbp2'	cortactin binding protein 2	0.57	0.58	0.31	0.03	0	0.05	4.40018	5.90427e-06
ENSRNOG00000050214	'Amt'	aminomethyltransferase	31.19	24.01	25.75	1.68	1.73	1.13	4.39925	4.60402e-66
ENSRNOG00000025167	'Sema4b'	semaphorin 4B	99.91	67.65	50.32	4.29	3.55	4.21	4.39449	4.34279e-77
ENSRNOG00000055751	'P3h2'	prolyl 3-hydroxylase 2	0.6	1.85	2.03	0.21	0.04	0.05	4.3931	5.69664e-05
ENSRNOG00000027016	'Cobll1'	cordon-bleu WH2 repeat protein-like 1	15.47	3.87	6.28	0.49	0.44	0.44	4.38807	1.3095e-20
ENSRNOG00000011923	'Mgarp'	mitochondria-localized glutamic acid-rich protein	1.58	1.39	5.68	0.31	0.1	0.11	4.38422	0.000183186
ENSRNOG00000060693	'Catsperg1'	cation channel sperm associated auxiliary subunit gamma	2.15	13.42	6.44	0.64	0.32	0.53	4.3765	2.10856e-08
ENSRNOG00000050453	'Fbxo27'	F-box protein 27	6.99	12.47	10.52	0.54	0.57	0.72	4.36175	9.79129e-15
ENSRNOG00000001989	'Alcam'	activated leukocyte cell adhesion molecule	882.9	281.41	300.95	26.76	24.3	29.61	4.35649	6.04963e-34
ENSRNOG00000001314	'Fam20c'	FAM20C, golgi associated secretory pathway kinase	480.05	263.93	388.27	21.36	21.64	21.75	4.35	1.3219e-124
ENSRNOG00000004245	'Mgst3'	microsomal glutathione S-transferase 3	184.18	288.46	185.99	16.47	11.32	13.48	4.33934	4.47638e-28
ENSRNOG00000011452	'Aldoc'	aldolase, fructose-bisphosphate C	30.23	17.99	20.69	0.88	1.51	1.6	4.33143	1.46283e-43
ENSRNOG00000038722	'Tlr1'	toll-like receptor 1	2.49	2.74	0.88	0.09	0.22	0.05	4.32778	1.5901e-06
ENSRNOG00000011425	'Ptpn3'	protein tyrosine phosphatase, non-receptor type 3	47.22	11.98	18.53	1.97	1.31	1.46	4.32615	6.73126e-26
ENSRNOG00000002121	'Lrrc8d'	leucine rich repeat containing 8 VRAC subunit D	28.25	15.31	14.39	1.01	1.17	1.36	4.32002	5.60446e-51
ENSRNOG00000026965	'Tmem140'	transmembrane protein 140	9.52	10.87	33.9	1.15	0.99	1.28	4.31971	3.36028e-10
ENSRNOG00000006952	'Prex1'	phosphatidylinositol-3,4,5-trisphosphate-dependent Rac exchange factor 1	0.29	0.05	0.03	0	0	0.02	4.31078	0.0409325
ENSRNOG00000020614	'Phlda2'	pleckstrin homology-like domain, family A, member 2	6.79	16.86	7.26	0.31	1.07	0.6	4.31061	2.20636e-06
ENSRNOG00000008666	'Etl4'	enhancer trap locus 4	44.05	12.74	12.67	1.39	1.29	1.55	4.30925	8.91821e-23
ENSRNOG00000006824	'Hdac11'	histone deacetylase 11	11.29	13.19	16.63	0.92	0.75	0.88	4.30163	1.4531e-27
ENSRNOG00000032429	'Tmprss9'	transmembrane serine protease 9	1.62	2.4	1.73	0.12	0.06	0.16	4.29714	8.76812e-12
ENSRNOG00000058434	'Cfap99'	cilia and flagella associated protein 99	0.02	0.55	0.4	0.05	0.02	0	4.29563	0.0153916
ENSRNOG00000058340	'Krt79'	keratin 79	4.04	0.14	0.98	0.06	0.16	0.06	4.29331	0.00204943
ENSRNOG00000024000	'Cd22'	CD22 molecule	3.18	3.34	1.9	0.23	0.1	0.19	4.28144	5.59346e-17
ENSRNOG00000048577	'Zfp955a'	zinc finger protein 955A	6.01	4.5	3.85	0.14	0.43	0.29	4.27897	6.3615e-21
ENSRNOG00000002636	'Abat'	4-aminobutyrate aminotransferase	0.16	0.5	1.11	0	0.12	0	4.27849	0.0156199
ENSRNOG00000023400	'Dtx3l'	deltex E3 ubiquitin ligase 3L	20.14	12	13.95	0.92	0.77	1.23	4.27631	1.20874e-57
ENSRNOG00000049641	'Rab29'	RAB29, member RAS oncogene family	25.6	53.16	40.47	3.14	3.05	1.89	4.27355	4.66868e-17
ENSRNOG00000030494	'RGD1560263'	similar to nuclear receptor binding factor 2	0	3.95	2.46	0.17	0.2	0.17	4.27053	0.0123611
ENSRNOG00000014850	'Amhr2'	anti-Mullerian hormone receptor type 2	0.63	0.48	0.73	0.06	0	0.06	4.26421	0.0023982
ENSRNOG00000026600	'Caps2'	calcyphosine 2	0.34	0.24	0.44	0.06	0	0.03	4.25977	0.00308874
ENSRNOG00000013552	'Scd'	stearoyl-CoA desaturase	161.74	4.73	40.37	4.03	3.55	3.82	4.25649	2.25457e-06
ENSRNOG00000053288	'Ank3'	ankyrin 3	10.89	3.04	4.7	0.48	0.3	0.31	4.24352	5.31874e-20
ENSRNOG00000024310	'Kcnf1'	potassium voltage-gated channel modifier subfamily F member 1	3.06	0.59	0.53	0.04	0.04	0.16	4.24049	0.000173652
ENSRNOG00000042781	'Ropn1l'	rhophilin associated tail protein 1-like	6.41	2.54	4.43	0.21	0	0.65	4.23988	8.75491e-05
ENSRNOG00000025930	'Chst13'	carbohydrate sulfotransferase 13	5.83	23.19	4.47	0.59	1.15	0.95	4.23829	4.44764e-07
ENSRNOG00000011646	'Rem2'	RRAD and GEM like GTPase 2	1.72	4.01	0.73	0.31	0.06	0.06	4.23807	0.000228328
ENSRNOG00000004361	'Parp10'	poly (ADP-ribose) polymerase family, member 10	23.64	17.95	18.31	1.19	1.28	1.31	4.23103	4.18697e-97
ENSRNOG00000018247	'Dhx58'	DEXH-box helicase 58	9.53	9.77	13.93	0.63	0.8	0.84	4.2102	8.60371e-26
ENSRNOG00000005392	'Ngfr'	nerve growth factor receptor	0.4	0.24	0.34	0.03	0	0.03	4.20212	0.00271853
ENSRNOG00000002979	'Tbx19'	T-box transcription factor 19	0.21	0.84	0.46	0.02	0.04	0.04	4.19235	0.00128608
ENSRNOG00000038819	'RGD1564308'	similar to LOC495042 protein	0.85	1.89	1.61	0	0.28	0.18	4.18922	0.000687675
ENSRNOG00000004857	'L2hgdh'	L-2-hydroxyglutarate dehydrogenase	43.24	33.92	21.72	2.05	2.48	1.83	4.18122	1.83094e-43
ENSRNOG00000054561	'Isg20'	interferon stimulated exonuclease gene 20	62.34	58.68	74.03	3.97	5.13	4.09	4.18094	1.26554e-33
ENSRNOG00000001714	'Atp13a4'	ATPase 13A4	0.78	0.02	0.15	0.03	0.03	0	4.17843	0.0273415
ENSRNOG00000067988	'Slc5a3'	solute carrier family 5 member 3	17.37	9.76	18.27	1.17	0.73	1.09	4.17006	2.46131e-29
ENSRNOG00000002905	'Ccdc103'	coiled-coil domain containing 103	1.14	1.27	1.34	0.29	0	0	4.16984	0.00627995
ENSRNOG00000037113	'Slfn2'	schlafen family member 2	71.52	88.37	132.26	6.4	6.86	6.84	4.16328	1.94436e-28
ENSRNOG00000033343	'Prss36'	serine protease 36	1.39	7.14	3.11	0.26	0.34	0.2	4.16196	4.12015e-07
ENSRNOG00000002470	'Ifi47'	interferon gamma inducible protein 47	4.8	6.19	4.55	0.3	0.28	0.5	4.15345	6.51902e-14
ENSRNOG00000004873	'Prkch'	protein kinase C, eta	9.85	3.24	3.6	0.6	0.2	0.25	4.15062	2.16907e-12
ENSRNOG00000070914	'Tmem238'	transmembrane protein 238	32.26	25.83	32.43	2.05	2.2	1.84	4.14761	1.97532e-57
ENSRNOG00000058186	'Errfi1'	ERBB receptor feedback inhibitor 1	129.24	188.8	215.02	15.69	14.31	14.57	4.1441	3.58855e-27
ENSRNOG00000010011	'Osbpl3'	oxysterol binding protein-like 3	69.6	31.02	40.1	3.29	2.97	3.11	4.13564	1.11692e-70
ENSRNOG00000004322	'Sh3kbp1'	SH3 domain-containing kinase-binding protein 1	8.48	6.64	7.36	0.5	0.48	0.52	4.13549	1.14197e-43
ENSRNOG00000021015	'Sbsn'	suprabasin	6.29	1.07	1.88	0.05	0	0.8	4.135	0.00894813
ENSRNOG00000062314	'Foxq1'	forkhead box Q1	12.84	6.62	7.68	0.64	0.49	0.66	4.13488	8.72523e-34
ENSRNOG00000050553	'Atp6v1c2'	ATPase H+ transporting V1 subunit C2	4.02	3.58	6.1	0.22	0.56	0.16	4.12988	5.12391e-09
ENSRNOG00000039865	'Vnn3'	vanin 3	6.72	0.7	8.13	0.32	0.3	0.4	4.12706	1.38676e-05
ENSRNOG00000030714	'Bsn'	bassoon (presynaptic cytomatrix protein)	0.65	0.17	0.29	0.02	0.02	0.03	4.12544	1.05266e-08
ENSRNOG00000057072	'Slc12a3'	solute carrier family 12 member 3	0.13	0.17	0.33	0.05	0	0	4.12065	0.0133788
ENSRNOG00000001091	'Hip1r'	huntingtin interacting protein 1 related	64.68	48.29	47.83	3.61	3.2	4.07	4.11927	1.0842e-162
ENSRNOG00000009955	'Plch1'	phospholipase C, eta 1	9.1	2.95	2.6	0.22	0.31	0.36	4.11496	5.80303e-17
ENSRNOG00000027228	'Mogat2'	monoacylglycerol O-acyltransferase 2	0.82	0.22	0.87	0.13	0	0	4.11185	0.0152395
ENSRNOG00000029500	'Tapbp'	TAP binding protein	206.87	297.55	249.13	18.53	17.17	18.28	4.10969	3.42747e-39
ENSRNOG00000019915	'Xrcc1'	X-ray repair cross complementing 1	279.8	908.28	337.32	36.58	38.99	37.6	4.1067	4.98113e-13
ENSRNOG00000011044	'Clmn'	calmin	4.34	1.17	1.14	0.2	0.12	0.13	4.10373	5.3587e-09
ENSRNOG00000017560	'Mdk'	midkine	1.09	0.62	1.58	0.19	0	0	4.1008	0.0366176
ENSRNOG00000060486	'Ptges3l1'	prostaglandin E synthase 3-like 1	0.9	5.07	7.27	0.57	0.13	0.3	4.10056	0.000114373
ENSRNOG00000023463	'Parp9'	poly (ADP-ribose) polymerase family, member 9	74.41	66.57	66.83	4.41	4.89	5.24	4.09212	4.1531e-100
ENSRNOG00000026128	'Cpne8'	copine 8	9.63	4.13	4.52	0.33	0.46	0.41	4.09154	8.30159e-23
ENSRNOG00000018143	'Hpdl'	4-hydroxyphenylpyruvate dioxygenase-like	5.43	2.29	2.84	0.29	0.2	0.22	4.08304	8.00027e-10
ENSRNOG00000043186	'Ppil6'	peptidylprolyl isomerase like 6	1.3	3.57	2.49	0.31	0.06	0.19	4.08254	1.06332e-05
ENSRNOG00000051433	'Pcgf1'	polycomb group ring finger 1	3.35	14.04	13.39	0	0	2.59	4.07919	0.0147024
ENSRNOG00000016550	'Dclk2'	doublecortin-like kinase 2	2.44	3.79	2.97	0.26	0.28	0.23	4.07896	8.121e-16
ENSRNOG00000045665	'Amigo1'	adhesion molecule with Ig like domain 1	5.95	2.84	2.23	0.28	0.32	0.25	4.06999	1.51991e-19
ENSRNOG00000017414	'Irf7'	interferon regulatory factor 7	29.53	35.52	73.05	3.41	3.1	3.79	4.06577	1.76156e-17
ENSRNOG00000029370	'Abhd3'	abhydrolase domain containing 3, phospholipase	10.14	1.71	4.05	0.23	0.44	0.36	4.06546	5.21818e-08
ENSRNOG00000022838	'Cnksr1'	connector enhancer of kinase suppressor of Ras 1	21.34	42.45	40.83	2.31	2.86	2.68	4.0615	3.16745e-19
ENSRNOG00000003654	'Cldn6'	claudin 6	1.92	1.27	3.04	0.15	0.17	0.13	4.05815	2.77395e-06
ENSRNOG00000014064	'Ctsh'	cathepsin H	1443.8	622.73	1721.98	90.25	96.23	82.64	4.05066	7.2136e-27
ENSRNOG00000069600	'Rac3'	Rac family small GTPase 3	5.51	3.77	7.37	0.46	0.5	0.24	4.05004	2.56945e-11
ENSRNOG00000002002	'Tmprss11b'	transmembrane serine protease 11B	3.08	0.06	0.58	0.2	0.09	0	4.04927	0.0259698
ENSRNOG00000049517	'Tnfaip3'	TNF alpha induced protein 3	9.77	32.82	34.25	2.04	2.08	1.83	4.03999	5.88674e-12
ENSRNOG00000004972	'Upp1'	uridine phosphorylase 1	23.66	30.31	39.42	1.77	2.82	2.22	4.03522	2.01815e-21
ENSRNOG00000017403	'Apobr'	apolipoprotein B receptor	5.43	2.69	2.73	0.06	0.44	0.33	4.0349	1.47674e-10
ENSRNOG00000017448	'Exoc3l2'	exocyst complex component 3-like 2	0.23	0.26	0.19	0.03	0.02	0	4.03426	0.00527049
ENSRNOG00000011459	'Rhbdf2'	rhomboid 5 homolog 2	37.43	41.49	29.98	2.98	2.5	2.53	4.03273	9.909e-51
ENSRNOG00000014218	'Tmem25'	transmembrane protein 25	2.66	2.55	2.7	0.22	0.14	0.23	4.02921	1.31111e-11
ENSRNOG00000002159	'Gpat3'	glycerol-3-phosphate acyltransferase 3	39.81	21.14	23	1.76	1.82	2.33	4.02737	5.74346e-85
ENSRNOG00000015749	'Nme3'	NME/NM23 nucleoside diphosphate kinase 3	42.54	57.97	49.68	4.13	4.26	3.58	4.01922	1.71271e-20
ENSRNOG00000015416	'Nabp1'	nucleic acid binding protein 1	18.7	34.21	22.79	2.16	1.33	2.36	4.01485	1.51531e-18
ENSRNOG00000016890	'Tppp3'	tubulin polymerization-promoting protein family member 3	5.75	6.72	12.01	0.71	0.66	0.59	4.00862	1.003e-08
ENSRNOG00000043199	'Bves'	blood vessel epicardial substance	8.63	2	8.15	0.56	0.22	0.58	4.00266	1.28535e-07
ENSRNOG00000003218	'Zfp286a'	zinc finger protein 286A	0.06	0.54	0.27	0.04	0	0.04	4.0011	0.0263395
ENSRNOG00000000177	'Plpp2'	phospholipid phosphatase 2	149.18	67.58	109.36	7.94	9	6.76	3.99076	1.16161e-47
ENSRNOG00000007351	'Ggh'	gamma-glutamyl hydrolase	24.39	30.19	39.01	2.14	2.92	2.22	3.98383	7.51369e-22
ENSRNOG00000009354	'Nrarp'	Notch-regulated ankyrin repeat protein	6.77	4.94	2.68	0.33	0.31	0.43	3.97055	6.62023e-15
ENSRNOG00000016541	'Enc1'	ectodermal-neural cortex 1	23.72	57.54	37.76	3.12	2.95	3.54	3.96413	2.25134e-17
ENSRNOG00000012333	'Kbtbd11'	kelch repeat and BTB domain containing 11	1.93	1.63	0.54	0.1	0.07	0.12	3.96005	5.79e-08
ENSRNOG00000003562	'Susd4'	sushi domain containing 4	2	0.7	0.52	0.1	0.07	0.04	3.95922	0.000148221
ENSRNOG00000011260	'Cmbl'	carboxymethylenebutenolidase homolog	5.16	1.61	1.72	0	0.32	0.24	3.95559	0.000296389
ENSRNOG00000020205	'Agrn'	agrin	63.89	78.1	54.05	5.16	4.37	5.82	3.95178	3.80624e-44
ENSRNOG00000018785	'Slc16a13'	solute carrier family 16, member 13	15.05	23.27	17.82	1.92	0.94	1.67	3.9478	2.1206e-18
ENSRNOG00000004710	'Rbks'	ribokinase	32.86	20.18	34.05	2.55	1.66	2.24	3.94509	8.05164e-29
ENSRNOG00000046700	'Wbscr27'	methyltransferase like 27	39.61	38.29	36.69	1.7	3.72	3.72	3.93476	7.98367e-22
ENSRNOG00000026293	'Jun'	Jun proto-oncogene, AP-1 transcription factor subunit	68.16	346.92	377.28	23.43	22.31	21.38	3.93309	5.91752e-09
ENSRNOG00000001825	'Pkp2'	plakophilin 2	25.13	17.41	16.97	1.76	1.12	1.73	3.92923	4.36867e-53
ENSRNOG00000007947	'Fam13a'	family with sequence similarity 13, member A	152.3	60.31	59.01	7.98	6.36	7.7	3.92884	4.69203e-64
ENSRNOG00000006470	'Camk1g'	calcium/calmodulin-dependent protein kinase IG	0.45	1.4	1.5	0.05	0.1	0.16	3.92712	0.000232364
ENSRNOG00000027040	'Ggact'	gamma-glutamylamine cyclotransferase	62.01	56.15	51.77	2.42	5.04	4.33	3.92228	6.42009e-33
ENSRNOG00000000940	'Flt1'	Fms related receptor tyrosine kinase 1	2.53	1.31	0.88	0.07	0.15	0.25	3.90663	2.50453e-12
ENSRNOG00000051704	'Zfp185'	zinc finger protein 185	13.56	6.72	5.68	0.58	0.55	0.84	3.90214	5.44618e-26
ENSRNOG00000065735	'Dhrs9'	dehydrogenase/reductase 9	6.63	0.53	2.49	0.28	0.33	0.07	3.89827	0.000314043
ENSRNOG00000022101	'Crabp2'	cellular retinoic acid binding protein 2	35.53	77.64	28.63	3.43	4.06	2.17	3.89115	1.17136e-10
ENSRNOG00000021318	'Epas1'	endothelial PAS domain protein 1	7.21	1.55	2.62	0.19	0.25	0.4	3.88901	1.1945e-08
ENSRNOG00000003400	'Fmo4'	flavin containing dimethylaniline monoxygenase 4	0.48	0.99	1.47	0.19	0.07	0	3.88856	0.00181631
ENSRNOG00000013397	'Foxo1'	forkhead box O1	102.57	8.51	16.77	3.58	2.29	3.09	3.88227	5.70375e-07
ENSRNOG00000005190	'Nipal2'	NIPA-like domain containing 2	13.03	4.24	7.82	0.69	0.55	0.71	3.87851	1.51716e-16
ENSRNOG00000029264	'Kcnn1'	potassium calcium-activated channel subfamily N member 1	0.68	1.51	0.86	0.07	0.1	0.07	3.87297	5.95834e-05
ENSRNOG00000010296	'Slc7a7'	solute carrier family 7 member 7	261.87	86.55	136.6	10.08	11.06	11.16	3.86992	1.05065e-33
ENSRNOG00000053201	'Gpcpd1'	glycerophosphocholine phosphodiesterase 1	55.38	64.69	50.13	5.05	3.91	5.24	3.86329	8.18984e-45
ENSRNOG00000007793	'Pnrc1'	proline-rich nuclear receptor coactivator 1	76.49	129.58	153.08	9.68	10.16	11.2	3.85817	1.6024e-20
ENSRNOG00000057322	'Efna3'	ephrin A3	2.64	3.95	1	0.09	0.17	0.38	3.85461	1.01482e-05
ENSRNOG00000007091	'Ly6e'	lymphocyte antigen 6 family member E	122.81	167.4	121.86	11.81	12.03	11.35	3.8539	3.66319e-34
ENSRNOG00000038165	'Dfnb59'	pejvakin	1.74	1.74	0.78	0	0	0.36	3.84952	0.00785857
ENSRNOG00000027145	'Rora'	RAR-related orphan receptor A	2.75	1.63	2.8	0.19	0.2	0.2	3.84819	8.95711e-30
ENSRNOG00000026953	'Gpr88'	G-protein coupled receptor 88	18.45	4.87	3.63	0.82	0.88	0.35	3.83781	4.47636e-09
ENSRNOG00000016967	'Hfe'	homeostatic iron regulator	11.93	19.11	10.69	1.61	1.17	0.76	3.83517	5.80181e-14
ENSRNOG00000004794	'Rtn1'	reticulon 1	0.26	0.52	0.58	0.08	0.07	0.08	3.83251	0.00183369
ENSRNOG00000016776	'Extl1'	exostosin-like glycosyltransferase 1	0.13	0.72	1.13	0.03	0.11	0.03	3.8257	0.00343211
ENSRNOG00000016451	'Cd1d1'	CD1d1 molecule	15.78	10.08	14.78	0.98	1.03	1.4	3.82432	1.35967e-30
ENSRNOG00000002860	'Ccdc181'	coiled-coil domain containing 181	31.3	29.85	40.76	2.76	3.04	2.94	3.82146	4.49819e-35
ENSRNOG00000001376	'Mettl7a'	methyltransferase like 7A	60.88	29.08	40.81	3.54	3.73	3.46	3.81953	2.20814e-51
ENSRNOG00000060329	'Emb'	embigin	499.73	297.02	515.71	38.88	35.4	36.92	3.81079	2.30205e-56
ENSRNOG00000015397	'Cpne7'	copine 7	0.47	4.15	1.23	0.21	0.2	0.15	3.80657	0.000450266
ENSRNOG00000015382	'Arid5a'	AT-rich interaction domain 5A	28.6	24.19	29.84	1.98	2.35	2.27	3.79619	9.83384e-66
ENSRNOG00000016827	'Slc38a3'	solute carrier family 38, member 3	0.54	0.39	0.15	0	0.09	0	3.79047	0.0278841
ENSRNOG00000004448	'Acss3'	acyl-CoA synthetase short-chain family member 3	13.93	4.24	6.03	0.79	0.49	0.67	3.79014	3.66156e-18
ENSRNOG00000017188	'Cyp27a1'	cytochrome P450, family 27, subfamily a, polypeptide 1	2.45	4.04	3.7	0.36	0.24	0.32	3.78974	8.96531e-10
ENSRNOG00000011471	'Fgf9'	fibroblast growth factor 9	11.85	17.31	9.79	1.13	0.7	1.69	3.78724	2.39363e-11
ENSRNOG00000020811	'Il6r'	interleukin 6 receptor	3.91	2.12	1.86	0.25	0.21	0.18	3.78549	2.42018e-17
ENSRNOG00000010516	'Plau'	plasminogen activator, urokinase	132.47	63.01	103.42	8.54	7.66	9.02	3.78503	3.99947e-54
ENSRNOG00000055527	'Arap3'	ArfGAP with RhoGAP domain, ankyrin repeat and PH domain 3	0.09	0.22	0.09	0.02	0	0.02	3.77703	0.0195131
ENSRNOG00000061152	'Mphosph8'	M-phase phosphoprotein 8	192.42	197.65	132.53	16.07	14.77	15.01	3.77082	1.57177e-54
ENSRNOG00000007081	'Xdh'	xanthine dehydrogenase	561.18	214.25	183.63	28.3	24.82	25.22	3.76769	2.13306e-26
ENSRNOG00000010275	'Slc17a9'	solute carrier family 17 member 9	6.54	7.46	7.62	0.66	0.45	0.79	3.76757	5.11741e-21
ENSRNOG00000006784	'Sema4f'	ssemaphorin 4F	1.7	1.47	0.88	0.1	0.17	0.08	3.76753	1.70118e-09
ENSRNOG00000011891	'Atp6v1b2'	ATPase H+ transporting V1 subunit B2	379.27	247.77	283.12	26.11	25.62	26.8	3.76499	4.0117e-284
ENSRNOG00000015616	'Rgs14'	regulator of G-protein signaling 14	1.47	1.38	0.52	0.07	0	0.23	3.76034	0.000535232
ENSRNOG00000017311	'Me3'	malic enzyme 3	10.49	8.1	13.9	0.62	1.11	0.99	3.75594	3.62801e-20
ENSRNOG00000015441	'Il4r'	interleukin 4 receptor	48.99	26.03	25.95	3.01	3.03	2.75	3.73343	8.08704e-60
ENSRNOG00000055010	'Axin2'	axin 2	12.41	6.09	8.83	0.82	0.53	1.06	3.72158	6.20018e-26
ENSRNOG00000000257	'Smpd3'	sphingomyelin phosphodiesterase 3	1.7	0.05	0.43	0.12	0.02	0.04	3.72108	0.0062879
ENSRNOG00000019674	'Mfsd13a'	major facilitator superfamily domain containing 13A	22.46	21.19	26.46	2.13	2.45	2.17	3.71793	5.50812e-37
ENSRNOG00000052415	'Gstt2'	glutathione S-transferase, theta 2	24.98	60.59	34.74	4.69	3.97	3.18	3.7133	1.05768e-12
ENSRNOG00000036918	'Etfbkmt'	electron transfer flavoprotein subunit beta lysine methyltransferase	63.26	60.16	61.85	5.76	5.44	6.12	3.70488	2.64326e-60
ENSRNOG00000050968	'Ptger2'	prostaglandin E receptor 2	7.74	4.56	3.68	0.36	0.42	0.65	3.7026	4.66893e-11
ENSRNOG00000027030	'Adm'	adrenomedullin	16.01	33.53	112.73	5.3	5.04	5.69	3.70075	1.12862e-06
ENSRNOG00000019141	'Ch25h'	cholesterol 25-hydroxylase	0.39	7.42	2.25	0.18	0.17	0.11	3.69969	0.00112262
ENSRNOG00000014363	'Arhgef3'	Rho guanine nucleotide exchange factor 3	9.29	4.54	4.36	0.56	0.61	0.46	3.69469	5.63504e-24
ENSRNOG00000053691	'Lama5'	laminin subunit alpha 5	102.39	78.25	79.96	8.28	7.33	8.18	3.6916	6.5707e-253
ENSRNOG00000013409	'Gclm'	glutamate cysteine ligase, modifier subunit	183.55	417.41	222.41	30.43	25.18	26.06	3.67375	9.44285e-16
ENSRNOG00000029726	'Gstm1'	glutathione S-transferase mu 1	156.21	539.78	359.72	35.18	39.91	38.47	3.67368	8.91175e-11
ENSRNOG00000003443	'Klf1'	Kruppel like factor 1	0.72	0.96	0.71	0	0.07	0.16	3.66416	0.00483645
ENSRNOG00000002273	'Naaa'	N-acylethanolamine acid amidase	3.59	2.7	1.67	0.31	0.17	0.26	3.6597	2.10093e-08
ENSRNOG00000007561	'Glb1l2'	galactosidase, beta 1-like 2	8.1	6.33	3.9	0.57	0.94	0.47	3.63945	6.66533e-21
ENSRNOG00000014251	'Capn5'	calpain 5	114.88	162.32	115.47	12.96	12.89	13.01	3.63606	1.64319e-33
ENSRNOG00000010626	'Sphk1'	sphingosine kinase 1	99.34	151.71	144.26	13.39	14.79	13.48	3.63157	1.74417e-21
ENSRNOG00000042237	'Tm6sf2'	transmembrane 6 superfamily member 2	1.6	0.8	1.24	0	0.16	0.18	3.6223	0.00113424
ENSRNOG00000014869	'Wdr31'	WD repeat domain 31	23.52	23.87	22.63	3.27	1.27	2.44	3.62144	2.38733e-19
ENSRNOG00000017804	'Sept1'	septin 1	2.48	1.9	3.32	0.34	0.08	0.35	3.62092	5.32246e-06
ENSRNOG00000006334	'Txndc16'	thioredoxin domain containing 16	9.65	6.98	10.52	0.92	0.97	0.76	3.6086	9.23233e-32
ENSRNOG00000013147	'Cacna1d'	calcium voltage-gated channel subunit alpha1 D	0.14	0.19	0.35	0.03	0.04	0.02	3.59931	0.000115164
ENSRNOG00000003597	'Tuba4a'	tubulin, alpha 4A	184.32	130.93	133.55	13.94	16.61	13.31	3.59368	2.19361e-97
ENSRNOG00000000172	'Sqrdl'	sulfide quinone oxidoreductase	217.78	152.15	121.88	16.56	16.07	15.21	3.59067	1.63622e-75
ENSRNOG00000003464	'Hid1'	HID1 domain containing	51.24	32.84	27.59	3.7	3.64	3.47	3.58341	2.37864e-63
ENSRNOG00000033722	'Rnf207'	ring finger protein 207	0.42	2.07	0.54	0.06	0.11	0.18	3.56592	0.000784163
ENSRNOG00000007415	'Ptgs1'	prostaglandin-endoperoxide synthase 1	135.4	177.9	261.14	22.82	19.53	17.66	3.56428	1.72701e-20
ENSRNOG00000042152	'Gipc2'	GIPC PDZ domain containing family, member 2	11.2	8.91	9.83	1.18	0.63	1.14	3.55647	3.63055e-28
ENSRNOG00000008113	'RGD1561149'	similar to mKIAA1522 protein	82.84	39.29	50.31	5.44	5.51	5.94	3.55447	7.09597e-63
ENSRNOG00000015495	'Slc25a37'	solute carrier family 25 member 37	63.88	34.16	31.36	5.29	4.37	5.29	3.54853	6.86513e-67
ENSRNOG00000024111	'Cage1'	cancer antigen 1	1.47	3.34	1.95	0.18	0.3	0.24	3.54493	2.29972e-07
ENSRNOG00000006280	'Pcsk9'	proprotein convertase subtilisin/kexin type 9	27.4	0.44	1.37	0.89	0.78	0.8	3.54092	0.00399906
ENSRNOG00000005522	'Sh3yl1'	SH3 and SYLF domain containing 1	66.7	62.54	66.04	6.81	6.46	5.27	3.53995	4.95842e-46
ENSRNOG00000021750	'Id1'	inhibitor of DNA binding 1, HLH protein	89.41	143.31	173.16	13.1	13.9	15.85	3.53605	8.21876e-18
ENSRNOG00000028247	'Ankrd13d'	ankyrin repeat domain 13D	6.99	11.72	5.56	0.96	0.67	1.01	3.53087	1.21265e-11
ENSRNOG00000011526	'Pcsk6'	proprotein convertase subtilisin/kexin type 6	540.62	141.58	120.64	24.79	24.14	26.55	3.52124	6.61774e-13
ENSRNOG00000015148	'Erc2'	ELKS/RAB6-interacting/CAST family member 2	0.81	0.16	0.43	0.07	0	0.08	3.52091	0.00578458
ENSRNOG00000017165	'Akr1e2'	aldo-keto reductase family 1, member E2	32.06	49.62	29.11	4.92	3.8	3.32	3.51637	3.78501e-17
ENSRNOG00000017399	'Acrbp'	acrosin binding protein	15.41	10.66	10.7	1.51	1.32	1.13	3.51569	4.00641e-26
ENSRNOG00000014882	'Fgf11'	fibroblast growth factor 11	0.92	1.45	0.99	0.35	0.2	0.02	3.51466	5.36529e-05
ENSRNOG00000006589	'Mif'	macrophage migration inhibitory factor	1539.26	1792.06	2161.88	207.69	215.13	195.45	3.51079	5.2739e-30
ENSRNOG00000019921	'Rhbdl1'	rhomboid like 1	0.2	1.94	0.37	0.23	0.03	0.07	3.50871	0.00982803
ENSRNOG00000036667	'Hexdc'	hexosaminidase D	16.19	63.58	53.88	5.25	5.01	4.95	3.50594	1.36846e-08
ENSRNOG00000012175	'Nfatc2'	nuclear factor of activated T-cells 2	2.09	0.89	0.81	0.13	0.17	0.1	3.50028	8.87101e-12
ENSRNOG00000046214	'Cyp27b1'	cytochrome P450, family 27, subfamily b, polypeptide 1	2.54	1.37	11.69	0.35	0.41	0.59	3.49969	3.71556e-05
ENSRNOG00000012794	'Grhpr'	glyoxylate and hydroxypyruvate reductase	55.97	68.57	69.07	6.76	8.41	5.99	3.49681	1.25021e-25
ENSRNOG00000015030	'Tjp2'	tight junction protein 2	48.46	21.24	19.9	3.52	2.69	2.78	3.49373	1.66721e-27
ENSRNOG00000020202	'Asrgl1'	asparaginase and isoaspartyl peptidase 1	73.21	130.46	106.41	12.5	10.46	11.76	3.49358	1.77996e-18
ENSRNOG00000003086	'Cenpv'	centromere protein V	7.19	14.7	10.76	1.33	1.15	1.16	3.49303	4.16831e-12
ENSRNOG00000018029	'Doc2g'	double C2-like domains, gamma	1.14	4.53	2.81	0.43	0.08	0.64	3.48846	0.000327553
ENSRNOG00000000471	'B3galt4'	Beta-1,3-galactosyltransferase 4	14.09	6.9	7.48	0.74	1.11	1.07	3.48817	4.17931e-18
ENSRNOG00000005108	'Wfs1'	wolframin ER transmembrane glycoprotein	120.9	33.38	62.33	7.3	7.24	7.03	3.48661	2.61754e-20
ENSRNOG00000026605	'Ifi27l2b'	interferon, alpha-inducible protein 27 like 2B	2887.28	5551.14	4819.49	509.79	557.43	537.02	3.48139	3.13643e-16
ENSRNOG00000016456	'Il33'	interleukin 33	108.55	1.02	3.98	3.34	3.35	3.22	3.47399	0.0358628
ENSRNOG00000023216	'Ccdc17'	coiled-coil domain containing 17	4.48	18.66	15.81	1.33	1.42	1.68	3.46781	1.42968e-07
ENSRNOG00000006934	'Acvr1b'	activin A receptor type 1B	65.92	20.6	23.95	3.71	3.48	3.7	3.46295	4.76262e-19
ENSRNOG00000003682	'Hook2'	hook microtubule-tethering protein 2	49.26	56.49	53.78	5.79	5.85	5.96	3.46025	4.93926e-41
ENSRNOG00000042289	'Plcxd2'	phosphatidylinositol-specific phospholipase C, X domain containing 2	3.01	0.98	0.72	0.16	0.15	0.16	3.46005	8.37913e-09
ENSRNOG00000052954	'Ccdc173'	cilia and flagella associated protein 210	0.54	0.44	0.7	0.19	0	0	3.45762	0.0262263
ENSRNOG00000061508	'Reps2'	RALBP1 associated Eps domain containing 2	2.91	0.82	1.62	0.21	0.14	0.2	3.447	1.18712e-11
ENSRNOG00000017319	'Mertk'	MER proto-oncogene, tyrosine kinase	0.66	0.09	0.26	0.03	0.06	0	3.44088	0.0250226
ENSRNOG00000016697	'Lrrc56'	leucine rich repeat containing 56	8.7	4.21	6.23	0.82	0.5	0.74	3.43431	6.86577e-19
ENSRNOG00000019065	'Zfp385b'	zinc finger protein 385B	1.1	0.69	0.47	0.17	0.07	0.12	3.42352	1.04689e-05
ENSRNOG00000016321	'Entpd4'	ectonucleoside triphosphate diphosphohydrolase 4	43.77	45.52	49.9	5.24	5.01	5.48	3.42342	3.79631e-45
ENSRNOG00000061857	'Mgst2'	microsomal glutathione S-transferase 2	215.33	454.39	270.62	41	48.14	27.9	3.42277	2.36085e-11
ENSRNOG00000058388	'Zfp36'	zinc finger protein 36	86.07	166.32	349.34	23.9	23.79	23.55	3.41984	3.92519e-09
ENSRNOG00000016384	'Pik3cb'	phosphatidylinositol-4,5-bisphosphate 3-kinase, catalytic subunit beta	15.39	9.18	8.46	1.1	1.33	1.1	3.41908	2.19599e-38
ENSRNOG00000049771	'Gstt1'	glutathione S-transferase theta 1	33.48	71.49	48.34	5.69	6.42	6.81	3.41358	1.0149e-12
ENSRNOG00000006569	'Itgb8'	integrin subunit beta 8	42.47	20.24	12.37	2.97	2.2	2.75	3.41263	1.74484e-18
ENSRNOG00000016971	'Zfp612'	zinc finger protein 612	7.55	13.54	9.21	1.21	1.01	1.42	3.41105	1.5546e-15
ENSRNOG00000003551	'B4galt3'	beta-1,4-galactosyltransferase 3	129.34	131.02	119.26	16.24	14.19	13.75	3.40477	1.09223e-55
ENSRNOG00000055259	'Phldb3'	pleckstrin homology-like domain, family B, member 3	18.07	19.86	19.22	1.74	2.4	2.42	3.40255	9.62807e-26
ENSRNOG00000016422	'Klhl36'	kelch-like family member 36	7.28	5.66	6.3	0.59	0.79	0.78	3.39871	2.37879e-23
ENSRNOG00000003681	'Lct'	lactase	0.29	0.03	0.13	0.03	0.01	0	3.39821	0.03497
ENSRNOG00000007012	'Ly75'	lymphocyte antigen 75	2	0.77	0.31	0.1	0.07	0.16	3.3908	1.86455e-05
ENSRNOG00000013103	'Ldhc'	lactate dehydrogenase C	0.42	0.87	0.42	0	0.11	0.11	3.3886	0.0418214
ENSRNOG00000012795	'Cables1'	Cdk5 and Abl enzyme substrate 1	16.98	6.48	13.33	1.25	1.64	1.14	3.38736	1.06276e-17
ENSRNOG00000056596	'Alas1'	5'-aminolevulinate synthase 1	122.2	153.63	136.58	16.22	15.93	16.7	3.36775	5.16289e-35
ENSRNOG00000018716	'Dennd2c'	DENN domain containing 2C	2.57	1.9	1.75	0.3	0.19	0.23	3.36354	3.33636e-19
ENSRNOG00000057729	'Strip2'	striatin interacting protein 2	0.96	0.15	0.24	0.06	0.04	0.04	3.36077	0.00160252
ENSRNOG00000042686	'Trim34'	tripartite motif-containing 34	11.54	13.23	14.19	1.48	1.31	1.84	3.3594	5.04445e-23
ENSRNOG00000001189	'Sik1'	salt-inducible kinase 1	6.28	11.41	18.64	1.11	1.53	1.82	3.35267	5.02929e-09
ENSRNOG00000047933	'Phykpl'	5-phosphohydroxy-L-lysine phospho-lyase	9.5	19.63	7.3	1.85	0.77	2.01	3.34521	6.77273e-09
ENSRNOG00000003232	'Slc9a3r1'	SLC9A3 regulator 1	502.45	162.86	144.99	29.14	31.24	27.78	3.34186	3.73617e-16
ENSRNOG00000002272	'Lnx1'	ligand of numb-protein X 1	54.88	24.91	22.19	2.97	2.67	2.65	3.33971	6.71983e-27
ENSRNOG00000016917	'Clcn1'	chloride voltage-gated channel 1	0.13	0.1	0.1	0	0.02	0.02	3.33823	0.0346631
ENSRNOG00000017064	'Tdrd1'	tudor domain containing 1	0.52	0.14	0.1	0.04	0	0.04	3.33409	0.0146793
ENSRNOG00000014117	'Hmox1'	heme oxygenase 1	281.52	713.14	1046.62	80.46	86.91	91.6	3.33193	2.60516e-09
ENSRNOG00000059538	'Clec2g'	C-type lectin domain family 2, member G	13.58	11.32	14.69	1.25	0.57	3.19	3.31727	2.51755e-06
ENSRNOG00000019474	'Rsph9'	radial spoke head component 9	26.39	18.32	25.73	3	2.59	3.22	3.29825	9.50773e-27
ENSRNOG00000019698	'Ssbp4'	single stranded DNA binding protein 4	181.44	361.43	179.75	29.26	33.49	29.72	3.29819	4.22194e-14
ENSRNOG00000050834	'Fam102a'	family with sequence similarity 102, member A	14.08	11.79	11.96	1.33	1.77	1.46	3.29734	4.86473e-48
ENSRNOG00000006118	'Klf10'	Kruppel-like factor 10	47.53	40.09	36.02	4.72	4.88	5.4	3.29144	4.2604e-76
ENSRNOG00000014650	'Sema4g'	semaphorin 4G	29.9	7.71	8.5	1.58	1.65	1.93	3.29072	8.43458e-12
ENSRNOG00000018730	'Nectin2'	nectin cell adhesion molecule 2	176.97	153.04	137.23	20.04	20.8	19.84	3.28438	2.0182e-106
ENSRNOG00000000529	'Pim1'	Pim-1 proto-oncogene, serine/threonine kinase	95.29	17.63	39.98	5.58	6.12	5.57	3.28069	3.30003e-10
ENSRNOG00000018516	'Impa2'	inositol monophosphatase 2	135.25	258.35	132.5	24.52	21.99	22.44	3.2805	2.94044e-15
ENSRNOG00000012892	'Abca4'	ATP binding cassette subfamily A member 4	1.27	0.55	2.71	0.15	0.21	0.2	3.27327	4.87201e-06
ENSRNOG00000008099	'Galnt12'	polypeptide N-acetylgalactosaminyltransferase 12	63.4	24.89	30.91	4.86	4.54	4.53	3.27311	4.36965e-29
ENSRNOG00000011969	'Dock9'	dedicator of cytokinesis 9	20.4	4.61	6.59	1.22	1.05	1.27	3.26947	4.9253e-12
ENSRNOG00000020686	'Dkkl1'	dickkopf like acrosomal protein 1	0.66	0.75	0.38	0	0.11	0.12	3.26759	0.0465557
ENSRNOG00000015590	'Dnaaf1'	dynein, axonemal, assembly factor 1	0.25	1.46	0.5	0.1	0	0.21	3.26606	0.0245747
ENSRNOG00000018237	'Gstp1'	glutathione S-transferase pi 1	3124.88	5738.36	2853.59	456.82	582.45	506.91	3.26432	1.92546e-14
ENSRNOG00000023162	'Car14'	carbonic anhydrase 14	2.43	2.19	2.86	0.33	0.18	0.41	3.26228	6.42047e-07
ENSRNOG00000007284	'Slc2a1'	solute carrier family 2 member 1	227.35	178.36	390.65	32.64	33.83	34.15	3.26143	2.86973e-18
ENSRNOG00000025231	'Lrrc29'	leucine rich repeat containing 29	1.93	1.03	2.04	0.43	0.09	0.1	3.25913	7.82851e-05
ENSRNOG00000059618	'Scarf1'	scavenger receptor class F, member 1	0.72	1.61	2.16	0.13	0.12	0.34	3.25613	0.000953751
ENSRNOG00000007447	'Pla2g4b'	phospholipase A2 group IVB	5.39	33.06	18.23	3.34	2.25	2.2	3.24846	1.04497e-05
ENSRNOG00000014373	'Trim66'	tripartite motif-containing 66	7.5	2.73	5.58	0.7	0.52	0.61	3.24644	4.75978e-19
ENSRNOG00000031335	'Ankrd37'	ankyrin repeat domain 37	10.56	21.46	35.31	2.55	2.55	4.16	3.23745	2.26853e-06
ENSRNOG00000011441	'Tpd52'	tumor protein D52	210.7	87.49	113.05	14.26	15.77	17.75	3.23607	1.3259e-109
ENSRNOG00000030750	'Zfp2'	zinc finger protein 2	4.76	2.56	1.99	0.63	0.39	0.11	3.22957	1.65062e-06
ENSRNOG00000018911	'Pfkfb3'	6-phosphofructo-2-kinase/fructose-2,6-biphosphatase 3	51.99	33.7	58.27	6.41	6.42	6.13	3.22736	3.11503e-36
ENSRNOG00000016174	'Slc35b3'	solute carrier family 35 member B3	58.27	78.93	81.61	10.54	9.72	10.21	3.22545	2.14952e-18
ENSRNOG00000046333	'Ablim1'	actin-binding LIM protein 1	14.84	5.79	5.49	1.24	0.73	1.14	3.22467	2.67812e-16
ENSRNOG00000018378	'Cacnb2'	calcium voltage-gated channel auxiliary subunit beta 2	0.72	0.08	0.51	0	0.11	0.06	3.22454	0.0173144
ENSRNOG00000008177	'Pim2'	Pim-2 proto-oncogene, serine/threonine kinase	5.6	3.37	3.88	0.49	0.51	0.62	3.21862	2.25792e-15
ENSRNOG00000057040	'Spns2'	sphingolipid transporter 2	32.37	28.84	34.92	4.6	4.56	3.28	3.21731	2.92574e-34
ENSRNOG00000004392	'Aatk'	apoptosis-associated tyrosine kinase	0.25	0.06	0.18	0.03	0.02	0.01	3.21696	0.00480334
ENSRNOG00000019721	'Ypel3'	yippee-like 3	146.02	479.98	326.86	43.29	47.56	41.85	3.21672	5.74052e-09
ENSRNOG00000027480	'Tmem116'	transmembrane protein 116	0.71	1.68	3.51	0.16	0.26	0.33	3.21642	0.00138772
ENSRNOG00000005307	'Slc4a10'	solute carrier family 4 member 10	0.4	0.02	0.25	0.03	0.05	0.03	3.21323	0.0336714
ENSRNOG00000020309	'Gfra3'	GDNF family receptor alpha 3	0.67	0.09	0.54	0.05	0.05	0.06	3.21258	0.0289706
ENSRNOG00000011150	'Arsb'	arylsulfatase B	458.88	171.11	170.84	31.87	30.5	34.64	3.20861	3.36274e-22
ENSRNOG00000000017	'Steap1'	STEAP family member 1	126.85	86.5	92.5	11.92	12.22	15.23	3.20346	3.73565e-79
ENSRNOG00000020441	'Ramp2'	receptor activity modifying protein 2	66.35	89.04	63.86	11.35	9.91	8.71	3.20005	1.23767e-18
ENSRNOG00000055714	'Ak7'	adenylate kinase 7	0.21	0.43	0.36	0.11	0.03	0	3.18264	0.0200971
ENSRNOG00000015021	'Naxd'	NAD(P)HX dehydratase	159.28	188.19	176.75	25.31	22.25	24.86	3.18148	8.78184e-33
ENSRNOG00000000763	'RT1-M3-1'	RT1 class Ib, locus M3, gene 1	41.99	72.88	44.02	6.5	7.77	7.5	3.16933	2.16208e-14
ENSRNOG00000013387	'Tpcn2'	two pore segment channel 2	24.28	32.43	21.05	3.89	3.01	3.66	3.1681	1.50166e-21
ENSRNOG00000017309	'Rsrp1'	arginine and serine rich protein 1	92.85	285.87	274.97	32.84	30.71	29.98	3.16689	7.52541e-09
ENSRNOG00000005615	'Gadd45a'	growth arrest and DNA-damage-inducible, alpha	655.45	860.47	1062.78	122.57	117.43	117.68	3.16387	1.74417e-21
ENSRNOG00000060005	'Surf1'	SURF1, cytochrome c oxidase assembly factor	36.96	52.9	54.81	15.24	3.01	2.14	3.1597	6.56239e-05
ENSRNOG00000020342	'Samd11'	sterile alpha motif domain containing 11	7.69	15.85	16.82	1.77	1.86	1.71	3.1541	3.34755e-11
ENSRNOG00000048699	'Vps37d'	VPS37D subunit of ESCRT-I	26.82	32.2	33.64	4.11	4.5	4.2	3.14769	1.97153e-22
ENSRNOG00000024594	'Fhdc1'	FH2 domain containing 1	18.07	18.88	13.25	2.37	2.13	2.33	3.13985	2.12692e-32
ENSRNOG00000014362	'Nudt14'	nudix hydrolase 14	96.6	125.57	125.99	15.12	17.99	16.38	3.13473	1.27576e-20
ENSRNOG00000013240	'Ptger4'	prostaglandin E receptor 4	28.23	28.62	32.22	5.47	3.88	3.83	3.12671	1.60189e-31
ENSRNOG00000007427	'Entpd6'	ectonucleoside triphosphate diphosphohydrolase 6	16.02	12.59	12.88	1.96	2.17	1.5	3.12595	2.26228e-36
ENSRNOG00000002487	'Mbnl3'	muscleblind-like splicing regulator 3	9.9	1.44	2.92	0.67	0.48	0.68	3.12013	4.38225e-07
ENSRNOG00000001823	'St6gal1'	ST6 beta-galactoside alpha-2,6-sialyltransferase 1	115.15	31.46	56.25	9.14	7.93	8.05	3.11827	5.21687e-15
ENSRNOG00000016910	'Ralgps1'	Ral GEF with PH domain and SH3 binding motif 1	5.15	2.23	2.22	0.27	0.73	0.99	3.11537	5.9182e-11
ENSRNOG00000019050	'Ifit1'	interferon-induced protein with tetratricopeptide repeats 1	0.71	0.58	0.62	0.05	0.1	0.11	3.11497	0.00181027
ENSRNOG00000027799	'Tmie'	transmembrane inner ear	0.58	0.64	0.55	0	0.13	0.13	3.11407	0.00293243
ENSRNOG00000055564	'RGD1564664'	similar to LOC387763 protein	204.96	300.32	320.68	41.96	38.65	38.34	3.11168	1.33691e-19
ENSRNOG00000023896	'Dusp6'	dual specificity phosphatase 6	85.05	104.93	81.94	12.86	11.02	14.57	3.10739	1.19716e-28
ENSRNOG00000001736	'Bdh1'	3-hydroxybutyrate dehydrogenase 1	93.12	28.14	31.13	7.16	5.3	7.04	3.10736	1.89644e-15
ENSRNOG00000052051	'Slc24a1'	solute carrier family 24 member 1	0.43	0.11	0.17	0.04	0	0.06	3.0996	0.0131588
ENSRNOG00000065213	'Ccdc85c'	coiled-coil domain containing 85C	28.86	7.6	10.77	1.72	2.02	2.32	3.09702	4.44518e-12
ENSRNOG00000030180	'Lrrc10b'	leucine rich repeat containing 10B	1.97	0.51	1.96	0.1	0.38	0.11	3.09408	0.00710691
ENSRNOG00000007127	'Bbs5'	Bardet-Biedl syndrome 5	57.82	47.56	36.87	6.45	7.19	6.15	3.09137	1.01892e-38
ENSRNOG00000009131	'Zc3h12a'	zinc finger CCCH type containing 12A	88.48	39.62	67.44	7.87	8.82	9.9	3.08655	1.11246e-30
ENSRNOG00000010593	'Ctnnal1'	catenin alpha-like 1	16.19	6.1	8.47	1.58	1.07	1.47	3.08165	2.18065e-18
ENSRNOG00000063070	'Pcdhgb7'	protocadherin gamma subfamily B, 7	1.67	0.51	0.72	0.2	0.04	0.17	3.07771	4.42696e-05
ENSRNOG00000030334	'Adck5'	aarF domain containing kinase 5	62.8	75.34	109.94	10.95	12.58	12.68	3.07556	2.57754e-17
ENSRNOG00000027502	'Nmi'	N-myc (and STAT) interactor	121.99	91.14	109.21	14.2	13.87	18.39	3.07545	1.41743e-43
ENSRNOG00000025100	'Ikbke'	inhibitor of nuclear factor kappa B kinase subunit epsilon	35.55	81.66	35.61	8.91	6.88	7.05	3.07517	3.96146e-10
ENSRNOG00000017243	'Bnip3'	BCL2 interacting protein 3	231.23	285.61	429.1	44.96	44.45	49.85	3.07194	6.22991e-17
ENSRNOG00000010358	'Sh3rf1'	SH3 domain containing ring finger 1	76.32	27.79	33.04	6.51	5.58	6.46	3.07101	2.00255e-22
ENSRNOG00000016467	'Kctd1'	potassium channel tetramerization domain containing 1	63.88	45.53	44.52	7.51	7.05	6.95	3.07081	1.2615e-121
ENSRNOG00000056819	'Susd1'	sushi domain containing 1	7.97	3.6	2.96	0.62	0.7	0.58	3.06505	7.09525e-12
ENSRNOG00000014879	'Ttc7a'	tetratricopeptide repeat domain 7A	119.05	53.06	50.27	9.93	10.07	10.47	3.05503	7.26625e-29
ENSRNOG00000037707	'Armcx6'	armadillo repeat containing, X-linked 6	54.43	75.63	52.95	8.11	8.94	8.9	3.05091	7.44739e-24
ENSRNOG00000010326	'Col20a1'	collagen type XX alpha 1 chain	0.51	8.4	1.66	0.63	0.59	0.54	3.0507	0.00309845
ENSRNOG00000057470	'Pla2g12a'	phospholipase A2, group XIIA	100.82	89.91	100.93	12.19	15.71	14.6	3.05047	4.57078e-40
ENSRNOG00000006814	'Klrg2'	killer cell lectin like receptor G2	2.01	0.64	0.92	0.16	0.21	0.13	3.04345	7.67605e-05
ENSRNOG00000001557	'Cxadr'	CXADR, Ig-like cell adhesion molecule	46.16	26.37	26.42	3.03	3.09	3.64	3.04114	6.03657e-55
ENSRNOG00000016460	'Clu'	clusterin	36.97	31.86	61.71	7.38	6.38	5.6	3.03876	4.11388e-15
ENSRNOG00000018775	'Cystm1'	cysteine-rich transmembrane module containing 1	81.73	67.64	115.62	13.47	12.09	13.48	3.03685	2.56501e-21
ENSRNOG00000004819	'Porcn'	porcupine O-acyltransferase	90.78	41.53	49.66	8.23	8.85	8.51	3.02305	6.87888e-35
ENSRNOG00000012619	'Epor'	erythropoietin receptor	3.27	4.21	3.47	0.45	0.74	0.53	3.02242	4.36798e-08
ENSRNOG00000008816	'Gpnmb'	glycoprotein nmb	34.59	35.26	119.78	9.79	10.3	8.9	3.02207	5.01101e-07
ENSRNOG00000019643	'Pcyox1l'	prenylcysteine oxidase 1 like	35.7	18.28	17.7	3.5	3.3	3.35	3.02204	6.5278e-29
ENSRNOG00000004695	'Celf5'	CUGBP, Elav-like family member 5	1.08	0.76	0.88	0.16	0.09	0.15	3.02169	4.39572e-08
ENSRNOG00000020029	'Mcrip2'	MAPK regulated co-repressor interacting protein 2	32.2	33.81	32.06	5.25	5.89	3.68	3.01883	4.86809e-17
ENSRNOG00000001367	'Gpc2'	glypican 2	0.3	2.61	1.53	0.16	0.3	0.25	3.01795	0.003983
ENSRNOG00000020970	'Rundc3a'	RUN domain containing 3A	3.13	3.86	3.32	0.45	0.66	0.45	3.01583	3.23872e-09
ENSRNOG00000010567	'Angel1'	angel homolog 1	11.55	6.12	7.35	1.27	1.2	1.19	3.01159	1.90826e-33
ENSRNOG00000050869	'Cebpd'	CCAAT/enhancer binding protein delta	202.25	92.65	217.01	25.99	27	22.14	3.00876	4.04904e-18
ENSRNOG00000003759	'Galc'	galactosylceramidase	11.84	2.95	6.57	1.05	0.95	1.33	3.00528	3.74642e-12
ENSRNOG00000014530	'Nav2'	neuron navigator 2	41.41	12.19	10.46	3.17	2.39	2.94	3.00469	2.6386e-10
ENSRNOG00000020444	'Hcn3'	hyperpolarization-activated cyclic nucleotide-gated potassium channel 3	1.61	0.19	0.54	0.23	0.09	0	3.00384	0.0289933
ENSRNOG00000032991	'Rufy4'	RUN and FYVE domain containing 4	0.27	0.45	0.56	0.03	0.06	0.1	3.00367	0.00449449
ENSRNOG00000015906	'Tgif1'	TGFB-induced factor homeobox 1	92.91	181.76	137.07	20.8	20.37	23.52	3.00285	2.83346e-13
ENSRNOG00000010728	'Stradb'	STE20 related adaptor beta	41.91	41.52	45.28	5.81	7.31	6.3	2.99712	2.31332e-32
ENSRNOG00000017123	'B2m'	beta-2 microglobulin	684.51	1860.57	845.9	179	185.41	175.34	2.9968	4.3609e-09
ENSRNOG00000004458	'Ston2'	stonin 2	2.63	0.37	0.52	0.19	0.21	0.07	2.99555	0.00126611
ENSRNOG00000018762	'Rsph3'	radial spoke head 3	1.28	0.86	1.41	0.13	0.25	0.13	2.99494	1.04306e-06
ENSRNOG00000027839	'Ptk2b'	protein tyrosine kinase 2 beta	40.1	26.25	27.04	4.58	4.05	5.06	2.99408	1.39839e-82
ENSRNOG00000000168	'Gatm'	glycine amidinotransferase	53.7	59.8	24.74	6.31	7.1	7.37	2.9929	5.08985e-14
ENSRNOG00000007364	'Rab15'	RAB15, member RAS oncogene family	34.03	14.97	14.12	3.36	2.57	3.07	2.9893	4.60231e-21
ENSRNOG00000002612	'Ddx52'	DExD-box helicase 52	177.46	105.79	56.59	18.01	14.44	16.69	2.98559	1.75475e-16
ENSRNOG00000018484	'Plk3'	polo-like kinase 3	8.29	66.65	50.33	7.4	6.5	6.88	2.98366	0.000121505
ENSRNOG00000034025	'Ptprj'	protein tyrosine phosphatase, receptor type, J	23.81	5.58	7.93	1.71	1.62	1.83	2.97757	1.39262e-10
ENSRNOG00000016245	'Neto2'	neuropilin and tolloid like 2	19.39	7.45	6.78	1.74	1.42	1.65	2.97756	5.09844e-11
ENSRNOG00000066372	'Zfp709l1'	zinc finger protein 709-like 1	3.84	4.93	4.24	0.94	0.4	0.71	2.97655	4.15928e-07
ENSRNOG00000016932	'Simc1'	SUMO-interacting motifs containing 1	84.1	39.02	57.67	9.28	7.63	9.56	2.97602	4.41933e-38
ENSRNOG00000036856	'Rnf223'	ring finger protein 223	0.89	1.89	2.34	0.27	0.15	0.42	2.97364	2.48108e-05
ENSRNOG00000017610	'Nedd4l'	NEDD4 like E3 ubiquitin protein ligase	63.37	26.14	39.11	6.58	6.57	5.52	2.97211	2.58079e-28
ENSRNOG00000011501	'Atp1b3'	ATPase Na+/K+ transporting subunit beta 3	932.52	596.58	655.33	115.26	109.14	105.06	2.95919	2.0119e-163
ENSRNOG00000015095	'Spryd7'	SPRY domain containing 7	87.74	127.8	98.45	16.22	17.21	17.59	2.95457	2.4326e-17
ENSRNOG00000008600	'Sytl1'	synaptotagmin-like 1	5.84	11.9	8.65	1.32	1.79	1.33	2.95383	1.797e-09
ENSRNOG00000014268	'Abca2'	ATP binding cassette subfamily A member 2	16.04	13.85	11.68	2.21	1.79	2.39	2.95347	3.79495e-48
ENSRNOG00000050578	'Rheb'	Ras homolog, mTORC1 binding	613.62	455.12	636.83	94.39	82.13	90.87	2.94308	9.24518e-51
ENSRNOG00000005918	'RGD1563941'	similar to hypothetical protein FLJ20010	5.93	25	26.86	5.64	2.44	2.8	2.9387	0.0049297
ENSRNOG00000015916	'Ttc38'	tetratricopeptide repeat domain 38	22.49	9.25	10.43	2.78	1.82	2.5	2.93241	1.52005e-29
ENSRNOG00000005291	'Slc38a1'	solute carrier family 38, member 1	67.6	15.86	19.4	3.86	4.5	4.42	2.9297	4.08208e-12
ENSRNOG00000063373	'Socs3'	suppressor of cytokine signaling 3	34.37	52.44	69.62	9.77	8.77	10.76	2.92614	7.15917e-13
ENSRNOG00000008047	'Khk'	ketohexokinase	6.55	9.79	11.1	0.95	1.24	2.18	2.92146	7.35085e-08
ENSRNOG00000008046	'Tmem30b'	transmembrane protein 30B	69.93	34.55	41.22	7.72	6.99	7.43	2.9195	2.1252e-45
ENSRNOG00000032994	'Myom3'	myomesin 3	0.43	0.3	0.92	0.08	0.12	0.08	2.91739	0.000696222
ENSRNOG00000048726	'Clec2d'	C-type lectin domain family 2, member D	36.52	21.16	26.19	6.72	5.3	4.14	2.91669	2.12721e-38
ENSRNOG00000007069	'Adhfe1'	alcohol dehydrogenase, iron containing, 1	1.67	3.03	5.49	0.66	0.68	0.38	2.91549	0.000105658
ENSRNOG00000047517	'Oxld1'	oxidoreductase-like domain containing 1	6.77	18.56	14.64	2.99	1.1	2.88	2.91497	7.71774e-05
ENSRNOG00000027008	'Igtp'	interferon gamma induced GTPase	19.72	16.71	14.89	2.7	2.91	2.56	2.9105	2.9932e-36
ENSRNOG00000019598	'Vegfa'	vascular endothelial growth factor A	108	332.5	348.57	44.52	39.29	44.75	2.90793	4.61648e-08
ENSRNOG00000009431	'Tbc1d4'	TBC1 domain family, member 4	3.09	0.2	1.22	0.28	0.2	0.17	2.89711	0.00117271
ENSRNOG00000009422	'Hmgcl'	3-hydroxy-3-methylglutaryl-CoA lyase	78.09	86.27	76.81	14.53	13.85	11.07	2.89502	6.02976e-27
ENSRNOG00000036964	'Ralgapa2'	Ral GTPase activating protein catalytic subunit alpha 2	8.93	0.7	1.1	0.59	0.28	0.6	2.89222	0.00160581
ENSRNOG00000000457	'Tap1'	transporter 1, ATP binding cassette subfamily B member	30.78	55.78	41.76	8.4	6.41	6.81	2.88678	4.19883e-13
ENSRNOG00000039807	'Fam193b'	family with sequence similarity 193, member B	11.62	96	38.4	9.86	9.04	9.29	2.88059	0.00026354
ENSRNOG00000000480	'Phf1'	PHD finger protein 1	12.47	57.42	43.7	6.98	6	7	2.88047	9.39247e-06
ENSRNOG00000015491	'Rcl1'	RNA terminal phosphate cyclase-like 1	155.99	67.88	79.96	14.9	16.13	15.71	2.87657	3.88608e-28
ENSRNOG00000014743	'Hagh'	hydroxyacyl glutathione hydrolase	92.8	95.55	96.51	15.91	17.32	14.08	2.87624	1.49748e-29
ENSRNOG00000002538	'Epb4.1l5'	erythrocyte membrane protein band 4.1 like 5	13.18	9.13	9.9	1.97	1.81	1.39	2.87274	1.54594e-29
ENSRNOG00000007622	'Arrdc1'	arrestin domain containing 1	136.75	187.44	171.47	26.46	28.7	27.43	2.87218	8.59755e-21
ENSRNOG00000025059	'Nxph4'	neurexophilin 4	2.22	1.86	3.33	0.27	0.57	0.55	2.86982	0.000114999
ENSRNOG00000022807	'Pced1b'	PC-esterase domain containing 1B	33.07	36	26.63	5.5	4.97	4.91	2.86968	5.03409e-29
ENSRNOG00000010558	'Ppif'	peptidylprolyl isomerase F	42.66	25.49	25.18	5.48	4.99	4.46	2.86456	9.02873e-37
ENSRNOG00000014844	'Kif21a'	kinesin family member 21A	10.88	5.53	5.7	1.37	0.91	1.22	2.86309	8.12279e-24
ENSRNOG00000006069	'Eif2ak3'	eukaryotic translation initiation factor 2 alpha kinase 3	74.05	52.9	70.36	11.1	10.15	9.79	2.85991	7.19783e-69
ENSRNOG00000066681	'Atp13a3'	ATPase 13A3	46.68	8.41	6.36	3.59	2.4	3.09	2.85549	0.000302669
ENSRNOG00000009148	'Cyb5rl'	cytochrome b5 reductase-like	1.44	1.74	2.26	0.21	0.37	0.33	2.85349	1.00494e-06
ENSRNOG00000043201	'Adck3'	coenzyme Q8A	9.44	12.66	11.58	1.63	1.92	2.17	2.8503	4.91421e-15
ENSRNOG00000011440	'Ccdc39'	coiled-coil domain containing 39	0.67	0.8	1.05	0.06	0.12	0.22	2.84743	4.26571e-05
ENSRNOG00000005758	'Btbd11'	BTB domain containing 11	6.96	7.57	3.21	1.12	0.75	1.08	2.8468	5.09318e-11
ENSRNOG00000014811	'Cyhr1'	cysteine and histidine rich 1	11.6	6.94	20.17	1.84	2.33	2.44	2.84664	8.65677e-08
ENSRNOG00000004736	'Ralgps2'	Ral GEF with PH domain and SH3 binding motif 2	4.94	2.52	2.4	0.24	0.52	0.83	2.84271	7.11446e-06
ENSRNOG00000005323	'Syne2'	spectrin repeat containing nuclear envelope protein 2	32.49	10.68	14.26	3.13	2.5	3.31	2.84119	1.36601e-16
ENSRNOG00000007551	'Patj'	PATJ, crumbs cell polarity complex component	32.14	9.52	13.26	3.26	2.84	2.93	2.83176	4.22194e-14
ENSRNOG00000021174	'Macrod1'	mono-ADP ribosylhydrolase 1	31.12	86.2	50.97	8.84	12.83	8.35	2.8317	2.20084e-07
ENSRNOG00000001325	'Il3ra'	interleukin 3 receptor subunit alpha	16.28	76.94	43.2	8.03	9.99	7.84	2.8242	1.75034e-05
ENSRNOG00000008218	'Atp6v0e2'	ATPase, H+ transporting V0 subunit e2	59.4	44.92	33.59	8.8	7.2	7.31	2.82061	1.38248e-24
ENSRNOG00000032401	'H3f3c'	H3 histone family member 3C	2.82	5.49	36.4	3.34	1.58	3.45	2.8187	0.0093241
ENSRNOG00000014007	'Gfod1'	glucose-fructose oxidoreductase domain containing 1	25.12	5.44	9.28	2.19	1.73	2.24	2.81834	3.3527e-09
ENSRNOG00000020851	'Aplp1'	amyloid beta precursor like protein 1	9.55	18.06	21.2	2.99	2.69	3.03	2.81819	4.01974e-09
ENSRNOG00000057044	'Garnl3'	GTPase activating Rap/RanGAP domain-like 3	1.31	1.57	1.72	0.28	0.21	0.32	2.80212	7.31474e-08
ENSRNOG00000017819	'Cd14'	CD14 molecule	67.27	19.4	15.94	5.15	6.08	4.72	2.7997	7.7525e-08
ENSRNOG00000001700	'Whrn'	whirlin	15.35	28.59	20.31	4.68	3.49	3.35	2.79866	5.66427e-11
ENSRNOG00000005576	'Rpia'	ribose 5-phosphate isomerase A	72.52	99.67	56.14	14.25	13.29	12.62	2.79778	3.70556e-16
ENSRNOG00000007964	'Tp53inp1'	tumor protein p53 inducible nuclear protein 1	126.65	70.85	72.98	19.79	10.2	16.88	2.79777	2.88213e-46
ENSRNOG00000012622	'Mmp15'	matrix metallopeptidase 15	7.3	2.56	1.83	0.58	0.74	0.52	2.79648	3.96655e-07
ENSRNOG00000019018	'Plat'	plasminogen activator, tissue type	204.57	75.36	251.06	28.31	31.53	29.96	2.7908	1.46779e-10
ENSRNOG00000015365	'Col4a3'	collagen type IV alpha 3 chain	4.35	2.93	4.8	0.69	0.58	0.84	2.79055	1.40146e-17
ENSRNOG00000011357	'Shbg'	sex hormone binding globulin	2.27	5.11	2.93	0.65	0.69	0.6	2.78248	5.88636e-05
ENSRNOG00000011503	'Shb'	SH2 domain containing adaptor protein B	45.61	30.98	29.94	5.81	6.19	6.25	2.77336	6.17715e-65
ENSRNOG00000000323	'Prdm1'	PR/SET domain 1	1.78	3.84	5.5	0.57	0.69	0.79	2.77303	3.03069e-06
ENSRNOG00000069648	'RGD1560398'	RGD1560398	6.47	7.64	5.68	1.19	1.35	0.97	2.77265	7.04736e-10
ENSRNOG00000005818	'RGD1563349'	endosome-lysosome associated apoptosis and autophagy regulator family member 2	0.42	0.04	0.09	0.03	0.03	0.02	2.77249	0.0436419
ENSRNOG00000010331	'Ctsb'	cathepsin B	5270.5	2133.63	2562.49	530.94	569.91	544.74	2.76944	4.42014e-25
ENSRNOG00000015297	'RGD1561662'	similar to AI661453 protein	26.83	6.24	6.63	1.95	2.13	2.22	2.76086	1.29026e-07
ENSRNOG00000045846	'Rfx2'	regulatory factor X2	1.67	1	1.56	0.27	0.31	0.16	2.75103	2.38165e-07
ENSRNOG00000030467	'Ube2l6'	ubiquitin-conjugating enzyme E2L 6	36.56	22.47	30.9	4.25	5.01	5.47	2.74821	4.94267e-29
ENSRNOG00000014367	'Ephb6'	Eph receptor B6	20.48	15.32	14	2.77	2.92	3.05	2.74203	6.08335e-57
ENSRNOG00000013304	'Arg1'	arginase 1	2.49	0.65	1.05	0.31	0.07	0.32	2.74122	0.00470548
ENSRNOG00000032946	'Pdzd7'	PDZ domain containing 7	0.43	0.89	0.48	0.05	0.15	0.14	2.73949	0.00113443
ENSRNOG00000021966	'Il17rd'	interleukin 17 receptor D	0.75	0.23	0.47	0.1	0.09	0.06	2.73628	1.56283e-05
ENSRNOG00000062588	'Mrpl57'	mitochondrial ribosomal protein L57	79.64	101.19	114.72	18.27	21.39	16.54	2.73006	1.94995e-13
ENSRNOG00000019996	'Slc16a1'	solute carrier family 16 member 1	174.77	173.9	115.06	28.68	27.5	31.43	2.72991	1.41461e-25
ENSRNOG00000043388	'Irf3'	interferon regulatory factor 3	104.1	380.28	281.86	46.73	50.96	52.31	2.7263	3.13462e-06
ENSRNOG00000021027	'Dbp'	D-box binding PAR bZIP transcription factor	31.26	76.21	64.38	9.92	11.12	10.42	2.7225	3.3908e-08
ENSRNOG00000015866	'Hint2'	histidine triad nucleotide binding protein 2	164.15	167.92	253.49	36.41	41.06	36.02	2.70927	3.4089e-14
ENSRNOG00000006114	'Cfap69'	cilia and flagella associated protein 69	3.5	3.94	3.91	0.66	0.75	0.71	2.70599	2.06543e-16
ENSRNOG00000021088	'Tmod4'	tropomodulin 4	2.79	4.45	3.86	0.58	0.8	0.75	2.70495	2.01732e-05
ENSRNOG00000020695	'Tead2'	TEA domain transcription factor 2	12.7	22.28	10.74	3.33	2.87	2.49	2.70247	6.27863e-09
ENSRNOG00000016636	'Lpin3'	lipin 3	32.7	50.6	38.88	8.52	7.26	6.54	2.70123	6.21924e-16
ENSRNOG00000032596	'RT1-T24-3'	RT1 class I, locus T24, gene 3	15.44	28.18	32.88	3.73	3.83	3.55	2.69764	1.29347e-09
ENSRNOG00000010365	'Syn1'	synapsin I	4.86	1.87	3.19	0.52	0.52	0.71	2.69621	4.65983e-10
ENSRNOG00000021261	'Rassf2'	Ras association domain family member 2	0.81	0.23	0.18	0.06	0.12	0.03	2.69599	0.0134854
ENSRNOG00000001815	'Eif4a2'	eukaryotic translation initiation factor 4A2	364.63	847.82	621.59	140.72	127.64	130.57	2.69551	1.02291e-08
ENSRNOG00000013747	'Sh3bp2'	SH3-domain binding protein 2	23.05	22.01	26.59	4.27	4.28	3.96	2.69323	8.15777e-30
ENSRNOG00000009687	'Ccdc120'	coiled-coil domain containing 120	21.16	14.4	15.4	2.77	3.27	3.23	2.69106	1.90031e-38
ENSRNOG00000029535	'Nrbp2'	nuclear receptor binding protein 2	11.48	20.32	47.69	5.32	4.61	5.59	2.68911	1.09209e-05
ENSRNOG00000025619	'Ap1g2'	adaptor related protein complex 1 subunit gamma 2	40.13	33.31	31.09	7.21	5.76	6.62	2.68406	2.08041e-50
ENSRNOG00000043426	'Kyat3'	kynurenine aminotransferase 3	3.87	3.55	3.79	0.89	0.83	0.37	2.68383	1.12074e-06
ENSRNOG00000006068	'Tmem117'	transmembrane protein 117	4.82	1.64	4.5	0.45	0.81	0.7	2.68377	1.0758e-06
ENSRNOG00000021231	'Lzts3'	leucine zipper tumor suppressor family member 3	23.77	16.04	24.6	4.76	3.2	3.92	2.68124	3.13306e-25
ENSRNOG00000049019	'Tmem170a'	transmembrane protein 170A	18.66	5.98	5.09	2.09	1.17	1.88	2.67944	6.21853e-07
ENSRNOG00000009369	'Tor4a'	torsin family 4, member A	39.83	19.53	19.16	5.13	4.84	4	2.67934	5.93209e-23
ENSRNOG00000009222	'Epha2'	Eph receptor A2	90.45	69.94	61.2	14.45	12.14	14.24	2.67812	1.29561e-67
ENSRNOG00000020873	'Nphs1'	NPHS1 adhesion molecule, nephrin	0.06	0.11	0.17	0.03	0.02	0.02	2.67138	0.049224
ENSRNOG00000008785	'Klf5'	Kruppel-like factor 5	75.08	45.36	54.85	11.67	10.08	10.4	2.67129	1.59509e-74
ENSRNOG00000003858	'Atp6ap2'	ATPase H+ transporting accessory protein 2	251.71	163.97	220.38	41.53	38.98	38.8	2.66446	2.83591e-60
ENSRNOG00000007946	'Bcl2l1'	Bcl2-like 1	217.46	112.96	115.81	25.73	26.85	24.67	2.66437	3.13949e-31
ENSRNOG00000068756	'Iba57'	iron-sulfur cluster assembly factor IBA57	12.42	5.01	8.1	0.96	2.06	1.57	2.66029	1.02878e-09
ENSRNOG00000017489	'Gse1'	Gse1 coiled-coil protein	18.54	9.99	13.78	2.48	2.43	2.43	2.65946	5.14674e-42
ENSRNOG00000003081	'Ribc1'	RIB43A domain with coiled-coils 1	6.32	8.03	5.85	0.73	1.26	1.9	2.65903	3.29629e-07
ENSRNOG00000008048	'Plscr1'	phospholipid scramblase 1	141.16	100.92	96.67	21.76	21.59	19.63	2.65582	6.4442e-78
ENSRNOG00000051952	'Tes'	testin LIM domain protein	46.01	25.17	28.88	6.41	6.16	5.88	2.65168	1.34547e-43
ENSRNOG00000070777	'P2ry4'	pyrimidinergic receptor P2Y4	0.38	1.29	2.01	0.32	0.31	0.56	2.65115	0.00082035
ENSRNOG00000020182	'Mvp'	major vault protein	260.26	183.97	194.93	37.84	41.57	38.83	2.65004	4.2708e-105
ENSRNOG00000009343	'Evpl'	envoplakin	9.57	3.48	3.09	0.97	0.96	0.92	2.64958	2.18865e-10
ENSRNOG00000020374	'Tmem8a'	post-glycosylphosphatidylinositol attachment to proteins 6	42.32	12.59	20.76	4.34	4.44	4.72	2.64759	5.44236e-13
ENSRNOG00000011815	'Sgk1'	serum/glucocorticoid regulated kinase 1	219.86	254.5	193.41	41.47	42.24	44.37	2.64719	5.19287e-27
ENSRNOG00000014565	'Lcmt1'	leucine carboxyl methyltransferase 1	130.85	204.76	108.98	27.94	30.54	29.73	2.64503	2.87221e-12
ENSRNOG00000018691	'Ccnl2'	cyclin L2	49.6	342.96	171.1	41.28	36.88	42.64	2.6445	0.000381892
ENSRNOG00000018111	'Slc12a5'	solute carrier family 12 member 5	0.44	0.3	1	0.07	0.12	0.15	2.64028	0.00136698
ENSRNOG00000010941	'Tifa'	TRAF-interacting protein with forkhead-associated domain	15.67	5.52	11.96	1.89	1.98	2.26	2.64025	3.34241e-10
ENSRNOG00000004640	'Mtfp1'	mitochondrial fission process 1	9.76	2.61	5.25	1.17	1.17	0.84	2.63985	4.76922e-06
ENSRNOG00000025052	'Stard5'	StAR-related lipid transfer domain containing 5	95.21	45.25	51.32	12.11	11.51	12.03	2.63446	7.1358e-28
ENSRNOG00000014948	'Osgin1'	oxidative stress induced growth inhibitor 1	8.18	12.37	11.48	2	1.83	2.62	2.63305	1.28056e-10
ENSRNOG00000020546	'Lipe'	lipase E, hormone sensitive type	2.7	1.23	1.95	0.33	0.45	0.34	2.63116	8.83965e-08
ENSRNOG00000018397	'Dnph1'	2'-deoxynucleoside 5'-phosphate N-hydrolase 1	55.57	43.48	48.07	10.2	12.23	6.9	2.62896	1.15181e-13
ENSRNOG00000050215	'Cdsn'	corneodesmosin	1.77	0.8	1.21	0.16	0.3	0.25	2.62168	2.20802e-05
ENSRNOG00000013690	'RGD1307315'	clathrin binding box of aftiphilin containing 1	4.58	10.98	6.13	1.71	1.47	1.28	2.61967	8.12725e-06
ENSRNOG00000042607	'Rhof'	ras homolog family member F, filopodia associated	6.6	4.42	10.92	1.26	1.45	1.6	2.61574	3.29351e-08
ENSRNOG00000015118	'Cpped1'	calcineurin-like phosphoesterase domain containing 1	31.83	10.1	20.2	3.74	3.47	4.34	2.61329	5.93384e-12
ENSRNOG00000038239	'Spata33'	spermatogenesis associated 33	12.36	10.82	26.63	5.6	2.88	2.03	2.61215	0.000484107
ENSRNOG00000014354	'Cep95'	centrosomal protein 95	10.03	21.58	23.56	4.18	3.43	3.87	2.61173	1.13669e-07
ENSRNOG00000051960	'Dnajc12'	DnaJ heat shock protein family (Hsp40) member C12	8.22	3.89	10.97	1.34	1.67	1.51	2.60582	4.54581e-06
ENSRNOG00000004022	'Klhdc9'	kelch domain containing 9	3.3	3.57	2.8	0.87	0.31	0.76	2.60383	3.19637e-06
ENSRNOG00000054063	'Nat6'	N(alpha)-acetyltransferase 80, NatH catalytic subunit	140.92	99.25	122.02	24.33	24.65	21.92	2.60354	2.11406e-59
ENSRNOG00000011513	'Gla'	galactosidase, alpha	79.01	25.02	54.97	9.94	10.59	9.32	2.59885	8.61216e-13
ENSRNOG00000019387	'Ifi30'	IFI30, lysosomal thiol reductase	169.78	144.28	115.09	27.35	29.91	27.32	2.59665	2.95822e-40
ENSRNOG00000014071	'Ddb2'	damage specific DNA binding protein 2	7.26	6.58	6.51	1.52	0.91	1.65	2.58401	6.85237e-13
ENSRNOG00000028235	'RGD1560795'	sepiapterin reductase-like	0.91	1.33	1.84	0.3	0.42	0.23	2.58024	0.023253
ENSRNOG00000008480	'Kcnab3'	potassium voltage-gated channel subfamily A regulatory beta subunit 3	0.91	1.54	1	0.39	0.18	0.27	2.57942	0.000679078
ENSRNOG00000029830	'Adm2'	adrenomedullin 2	82.34	84.8	135.19	20.05	24.32	18.05	2.57748	5.47211e-12
ENSRNOG00000037815	'Acad10'	acyl-CoA dehydrogenase family, member 10	11.43	10.29	8.51	2.14	1.97	2.05	2.57563	3.68899e-29
ENSRNOG00000019433	'Rab3a'	RAB3A, member RAS oncogene family	23.83	22.98	18.81	4.11	4.92	4.19	2.57536	1.6724e-20
ENSRNOG00000019677	'Arid3b'	AT-rich interaction domain 3B	2.38	1.96	2	0.35	0.47	0.44	2.56933	9.30839e-13
ENSRNOG00000014791	'Peg3'	paternally expressed 3	4.39	29.92	11.42	3.54	3.02	3.48	2.56736	0.000607889
ENSRNOG00000002212	'Hsd17b13'	hydroxysteroid (17-beta) dehydrogenase 13	0.87	0.71	1.19	0.09	0.18	0.3	2.56704	0.0155482
ENSRNOG00000020505	'Map4k1'	mitogen activated protein kinase kinase kinase kinase 1	0.88	2.42	1.15	0.35	0.22	0.27	2.56389	0.00103557
ENSRNOG00000023334	'Parp14'	poly (ADP-ribose) polymerase family, member 14	28.92	19.12	15.19	4.57	3.49	4.36	2.56325	4.20133e-30
ENSRNOG00000026517	'Vrk3'	VRK serine/threonine kinase 3	74.8	80.32	81.02	17.45	15.4	15.73	2.5615	1.70429e-26
ENSRNOG00000070605	'Ly6g6c'	lymphocyte antigen 6 family member G6C	1.2	0.92	1.17	0.57	0.1	0.11	2.55974	0.0180183
ENSRNOG00000010575	'Dapp1'	dual adaptor of phosphotyrosine and 3-phosphoinositides 1	3.71	2.19	2.08	0.57	0.54	0.46	2.5589	2.11648e-11
ENSRNOG00000019568	'Jund'	JunD proto-oncogene, AP-1 transcription factor subunit	413.5	469.23	551.8	101.49	101	95.64	2.5583	1.27576e-20
ENSRNOG00000025365	'Ido2'	indoleamine 2,3-dioxygenase 2	0.23	0.76	0.29	0.12	0.09	0.06	2.55438	0.0181018
ENSRNOG00000001288	'Gpr146'	G protein-coupled receptor 146	3.58	3.01	3.49	0.75	0.69	0.63	2.55312	1.34211e-16
ENSRNOG00000011376	'Bbof1'	basal body orientation factor 1	1.04	0.95	2.38	0.2	0.28	0.42	2.55135	0.000457831
ENSRNOG00000057078	'Ddit4'	DNA-damage-inducible transcript 4	68.08	149.25	259.75	38.65	33.64	31.63	2.54593	9.52454e-06
ENSRNOG00000008641	'Gnpnat1'	glucosamine-phosphate N-acetyltransferase 1	106.59	110.96	98.29	21.84	20.1	23.72	2.5422	7.8907e-31
ENSRNOG00000010896	'Tprn'	taperin	32.47	16.68	27.48	5.2	5.36	4.79	2.54009	4.35714e-24
ENSRNOG00000002045	'Anxa3'	annexin A3	59.23	8.14	12.39	4.43	4.78	5.52	2.53605	0.000119124
ENSRNOG00000001830	'Arntl2'	aryl hydrocarbon receptor nuclear translocator-like 2	2.21	0.79	1.17	0.65	0.16	0.09	2.53599	0.0161371
ENSRNOG00000019824	'Ell'	elongation factor for RNA polymerase II	77.13	64.28	68.45	17	16.23	15.71	2.53573	1.73272e-35
[truncated: 277 more rows]
