# Supplementary material for: Engraftment of self-renewing endometrial epithelial organoids promotes endometrial regeneration by differentiating into functional glands in rats
Source: Front Bioeng Biotechnol. 2024 Dec 11;12:1449955. doi: 10.3389/fbioe.2024.1449955 (PMC11668608; doi:10.3389/fbioe.2024.1449955)
Supplement: Supplementary file 2 [file Table3.XLSX]

## Sheet: Table S4
Table S3. Gene Ontology (GO) analysis for genes upregulated in rEEOs.
GO_P Term ID	GO_P Term Desc	Term Candidate Gene Num	Genes	Total Candidate Gene Num	Term Gene Num	Total Gene Num	Rich Ratio	P value
GO:0009617	response to bacterium	59	Slfn4,Lcn2,Dmbt1,Cd79b,Rab29,Gbp2,Cd40,C3,Hp,Cxcl10,Nos2,Scd,Adipoq,Prlr,Ccl2,Serpina3n,Tf,Psmb9,Casp1,Gpc3,Thrsp,Cd36,Nlrc5,Irf8,Fuca2,Tlr4,Irf3,Ly6g6c，Mecom,Isg15,MGC105649,Slfn2,Ikzf3,Dhx58,Irg1,Stox2,Ifit3,Noct,Tlr2,Ifi44,Kyat1,Usp18,Chd7,Herc6,Oas2,Lrg1,Gsta5,Gsta3，LOC501110,Tmem229b,Cfd,Ifit1,Cd14,Lrat,Mt2A,Fabp4,Defb1,Bnip3,Socs3	2157	164	17530	0.359756	4.12719e-15
GO:0001666	response to hypoxia	72	Ryr1,Lct,Ddit4,Cygb,Itga2,Mmp13,Aldoa,Aldoc,Ascl2,Cyp1a1,Ace,Epor,Hmox1,Hp,Il1a,Muc1,Nos2,Adipoq,Pdgfb,Abcb1b,Serpina1,Scnn1b,Scnn1g,Ccl2,Slc2a1,Sod2,Tf,Bcl2l1,Adm,Cd24,Casp1,Arnt2,Dpp4,Crp,Cryab,Fosl2,Plau,Atp1b1,Plat,Jag2,Ubd,Il18,Arg2,Tlr4,Adora1,Epas1,Dio3,Plekhn1,Tlr2,Kdm3a,Zc3h12a,Angptl4,RGD1560020_predicted,Ptk2b,Flt1,Ucp2,Egln3,Ramp2,Cxcr4,Tfrc,Cldn3,Alas1,Birc3,Abat,Psen2,Ppargc1a,Vegfa…	2157	286	17530	0.251748	1.47709e-09
GO:0032570	response to progesterone	27	Fosb,Txnip,Sphk1,Adh1,Aldh1a1,C3,Junb,Mbp,Ccl2,Oxtr,Fosl2,Oxt,Tlr4,Gpi,Muc4,Cldn4,Dsg2,Tlr2,Fos,Gjb2,Ramp2,Erbb4,Mif,Ptger2,Vegfa,Ptger4,Socs3	2157	66	17530	0.409091	4.47188e-09
GO:0009615	response to virus	32	Lcn2,Oas1a,Cyp1a1,Mx1,Cxcl10,Oas1b,Clu,Bcl2l1,Mx2,Ivns1abp,Isg20,Ifitm1,Isg15,Ifi27l2b,Mst1r,Dhx58,Oasl,Oasl2,Ifit3,Nmi,Itgb6,Pim2,Ifitm3,Itgb8,Oas2,Tlr3,Hyal1,Bst2,Ifit1,Batf3,Rsad2,Bcl3	2157	95	17530	0.336842	4.70875e-08
GO:0032355	response to estradiol	55	Cxcl2,Ryr1,Wnt7a,Foxj1,Ggt1,Aldh1a2,Bdh1,Txnip,Abcc3,Ifi27,Cyp3a9,Aldh1a1,C3,Drd1,Gpx1,Gstp1,Nos2,Pdgfb,Abcb1b,Serpina1,Esr1,Srd5a1,Foxa1,Arnt2,Bmp4,Oxtr,Crp,Cryab,Fosl2,Oxt,F3,Ddr1,Ass1,Mapk15,Cd36,Mmp15,Gpi,Rgs9,Cacna1d,Muc4,Fga,Gjb2,Flt1,Ramp2,Casp8,Bid,Hpgd,Cxcl1,Mif,Vegfa,Slc34a2,Wnt4,Socs2,Bmp7,Socs3	2157	219	17530	0.251142	1.35472e-07
GO:0042127	regulation of cell proliferation	54	Klf4,Wnt7a,Txnip,Lama5,Slc38a1,Osgin1,Cela1,Irf1,Jun,Junb,Jund,Cxcl10,Nos2,Pdgfb,Ptgs1,Clu,Il4r,Mmp7,Apobec1,Nfkbia,Plau,Meltf,RGD1305455,Jag2,Mecom,Erbb3,Ndrg1,Sat1,Tbx19,Cxcl11,Prdm1,Ltk,Tcfl5,Smim22,Bcl6b,Dusp22,Fes,Tfap2c,RGD1305645,Ier5,Tes,Tnfrsf9,Ptk2b,Egln3,Bid,Tfrc,Kcnh1,Eid2,Hhex,Jup,Mif,Ptger2,Cib1,Foxo1	2157	214	17530	0.252336	1.48562e-07
GO:0009611	response to wounding	27	Ptpn6,Fabp5,Dmbt1,Cyp1a1,Gpx1,Ngfr,Pdgfb,Ccl2,Clu,Adm,Inhbb,F3,Itgb4,Havcr1,Arg1,F2,Erbb3,Itgb6,RGD1305645,Tmprss4,Scn3a,Pllp,Ctsb,Hhex,Zfp36,Mdk,Pik3cb	2157	95	17530	0.284211	1.93378e-05
GO:0007565	female pregnancy	34	Fosb,Cuzd1,Slc38a1,Sphk1,Itga2,Cyp3a9,Comt,Ace,Irf1,Junb,Muc1,Slc2a1,Sts,Adm,Slc38a3,Aqp4,Lipe,Oxtr,Fosl2,Lgals9,Oxt,Ddr1,Hfe,Arg1,Cldn4,Fos,Gjb2,Flt1,Ucp2,Ramp2,Il1rn,Hpgd,Vegfa,Ptger4	2157	147	17530	0.231293	0.000182332
GO:0060429	epithelium development	6	Foxj1,Bmp4,Hnf1b,Hpn,Chd7,Krt12	2157	10	17530	0.6	0.000465165
GO:0030111	regulation of Wnt signaling pathway	9	Plpp3,Hnf1b,Vangl2,Dcdc2,Axin2,Dact2,Itga3,Cmah,Mdfi	2157	21	17530	0.428571	0.000465326
GO:0071320	cellular response to cAMP	20	Hcn3,Cftr,Adipoq,Serpina3n,Tf,Bcl2l1,Srd5a1,Inhbb,Ass1,Aqp8,Fdx1,Il18,Dmtn,Ezr,Rapgef3,Gpd1,Aqp9,Pde2a,Kcnq1,Nox4	2157	79	17530	0.253165	0.00113954
GO:0030855	epithelial cell differentiation	21	F11r,Dnph1,Aldoc,Muc1,Tst,Dlx5,Krt14,Cdhr2,Ehf,Krt16,Elf3,Upk1a,Gsta5,Gsta3,Dlx6,Ezr,Sult1b1,Ctsb,Lgals3,Vegfa,Bmp7	2157	85	17530	0.247059	0.00121651
GO:0009612	response to mechanical stimulus	25	Fosb,Txnip,Mmp13,Jun,Junb,Jund,Nos2,Ccl2,P2ry1,Bmp4,Asic2,Fosl2,Oxt,F3,Cd36,Btg2,Ppl,Lck,Fos,Scel,Ptk2b,Ctsb,Mif,Ptger4,Chi3l1	2157	111	17530	0.225225	0.00182896
GO:0001936	regulation of endothelial cell proliferation	5	Aldh1a2,Fut2,Fgf16,Fut1,Tie1	2157	9	17530	0.555556	0.00230345
GO:0003382	epithelial cell morphogenesis	9	Grhl2,Pkhd1,Pof1b,Epb4.1l5,Dact2,Rab25,Cgn,Cldn3,Cdh1	2157	27	17530	0.333333	0.00373403
GO:0032870	cellular response to hormone stimulus	13	Fosb,Ugt1a6,Aldh1a1,Cftr,Junb,Ugt1a1,Igfbp7,Fos,Ugt1a2,Ucp2,Ugt1a5,Ramp2,Socs2	2157	51	17530	0.254902	0.00746423
GO:0060312	regulation of blood vessel remodeling	2	Flt4,Ceacam1	2157	2	17530	1	0.0151342
GO:1903589	positive regulation of blood vessel endothelial cell proliferation involved in sprouting angiogenesis	4	Hmox1,Fgfbp1,Ppp1r16b,Vegfa	2157	9	17530	0.444444	0.0172633
GO:0050679	positive regulation of epithelial cell proliferation	17	Esr1,Glul,Id1,Bmp4,Cyp7b1,Dlx5,Fgf9,Nod2,Pax2,Pkhd1,Esrp2,Hyal1,C5ar2,Dlx6,Esrp1,Erbb4,Vegfa	2157	84	17530	0.202381	0.0256021
GO:0060055	angiogenesis involved in wound healing	4	Gpx1,Hpse,Pik3cb,Cx3cl1	2157	10	17530	0.4	0.026011
GO:0046697	decidualization	9	Cyp27b1,Epor,Junb,Esr1,Kiss1,Tppp3,Gjb2,Ctsb,Cdh1	2157	36	17530	0.25	0.0271591
GO:0010575	positive regulation of vascular endothelial growth factor production	7	Flt4,C3,Il1a,Eif2ak3,Rora,Cxcl17,Hpse	2157	27	17530	0.259259	0.0407078
