# Supplementary material for: Engraftment of self-renewing endometrial epithelial organoids promotes endometrial regeneration by differentiating into functional glands in rats
Source: Front Bioeng Biotechnol. 2024 Dec 11;12:1449955. doi: 10.3389/fbioe.2024.1449955 (PMC11668608; doi:10.3389/fbioe.2024.1449955)
Supplement: Supplementary file 3 [file Table4.XLSX]

## Sheet: Table S5
Table S4. GSEA: genes involved in epithelial tube morphogenesis in rEEOs.
Ensembl Gene ID	Gene Symbol	GenBank Desc	BMSC1 TPM	BMSC2 TPM	BMSC3 TPM	EEO1 TPM	EEO2 TPM	EEO3 TPM	Pvalue(EEO / BMSC)
ENSRNOG00000053691	'Lama5'	laminin subunit alpha 5	8.28	7.33	8.18	102.39	78.25	79.96	8.22999e-256
ENSRNOG00000020636	'Spint2'	serine peptidase inhibitor, Kunitz type, 2	7.22	6.88	5.96	1383.96	1695.5	1791.92	4.48059e-158
ENSRNOG00000005903	'St14'	ST14 transmembrane serine protease matriptase	0.26	0.31	0.3	254.85	122.25	174.23	2.22966e-149
ENSRNOG00000023177	'Esrp2'	epithelial splicing regulatory protein 2	0.13	0.12	0.18	66.79	59.26	57.37	6.69401e-105
ENSRNOG00000002598	'Hnf1b'	HNF1 homeobox B	0.11	0	0.16	209.93	157.22	128.87	4.12549e-79
ENSRNOG00000009222	'Epha2'	Eph receptor A2	14.45	12.14	14.24	90.45	69.94	61.2	1.93191e-69
ENSRNOG00000019358	'Esr1'	estrogen receptor 1	0.05	0	0.11	164.78	50.8	42.75	6.09733e-46
ENSRNOG00000026203	'Pax8'	paired box 8	0	0	0	369.94	351.12	469.53	3.24641e-39
ENSRNOG00000012811	'Spint1'	serine peptidase inhibitor, Kunitz type 1	0	0.05	0	289.85	267.64	301.91	1.25917e-32
ENSRNOG00000008184	'Esrp1'	epithelial splicing regulatory protein 1	0	0	0	109.71	72.21	59.48	1.02738e-31
ENSRNOG00000051372	'Mycn'	MYCN proto-oncogene, bHLH transcription factor	0	0	0	165.96	135.43	79.59	1.76439e-31
ENSRNOG00000013907	'Sall1'	spalt-like transcription factor 1	0	0	0	51.77	30.62	33.74	2.95459e-30
ENSRNOG00000020441	'Wnk4'	WNK lysine deficient protein kinase 4	0.29	0.28	0.24	12.63	4.64	5.55	1.03358e-29
ENSRNOG00000057125	'Ddr1'	discoidin domain receptor tyrosine kinase 1	29.35	27.89	29.1	170.92	81.85	113.56	1.14163e-29
ENSRNOG00000014064	'Ctsh'	cathepsin H	90.25	96.23	82.64	1443.8	622.73	1721.98	4.35845e-28
ENSRNOG00000021285	'Celsr1'	cadherin, EGF LAG seven-pass G-type receptor 1	0.05	0	0.03	31.63	6.01	5.62	5.23615e-26
ENSRNOG00000007000	'Grhl2'	grainyhead-like transcription factor 2	0	0	0	30.55	13.41	13.43	1.92323e-24
ENSRNOG00000005770	'Sostdc1'	sclerostin domain containing 1	0	0	0	61.73	121.69	63.66	5.74726e-24
ENSRNOG00000050697	'Ctsz'	cathepsin Z	0	0.08	0	109.85	82.07	85.22	5.68405e-23
ENSRNOG00000014253	'Pax2'	paired box 2	0	0	0	17.66	8.92	12.53	5.22615e-20
ENSRNOG00000004281	'Cobl'	cordon-bleu WH2 repeat protein	0.25	0.14	0.13	13.83	2.65	6.01	6.12261e-20
ENSRNOG00000028523	'Tctn1'	tectonic family member 1	5.66	5.94	5.68	21.31	22.06	19.9	1.31565e-19
ENSRNOG00000003866	'Cxcr4'	C-X-C motif chemokine receptor 4	0	0	0	23.27	28.52	18.75	1.53757e-19
ENSRNOG00000027357	'Sox17'	SRY-box transcription factor 17	0	0	0	16.87	7.41	16.62	1.72249e-19
ENSRNOG00000012331	'Casp8'	caspase 8	7.55	7.76	7.92	29.22	27.12	19.98	2.49049e-19
ENSRNOG00000011566	'Cecr2'	CECR2, histone acetyl-lysine reader	0	0	0	6.61	2.1	3.36	2.58668e-19
ENSRNOG00000006681	'Rdh10'	retinol dehydrogenase 10	6.03	5.5	5.99	41.53	22.19	19.38	3.59856e-17
ENSRNOG00000009354	'Nrarp'	Notch-regulated ankyrin repeat protein	0.33	0.31	0.43	6.77	4.94	2.68	8.92779e-16
ENSRNOG00000002208	'Shroom3'	shroom family member 3	0.02	0	0	6.52	2.61	3.66	2.07244e-15
ENSRNOG00000006850	'Ovol2'	ovo-like zinc finger 2	0	0	0	6.99	7.1	7.06	1.54164e-14
ENSRNOG00000015906	'Tgif1'	TGFB-induced factor homeobox 1	20.8	20.37	23.52	92.91	181.76	137.07	4.20473e-14
ENSRNOG00000002759	'Lias'	lipoic acid synthetase	12.4	11.32	10.65	31.26	26.92	30.98	1.41824e-11
ENSRNOG00000008414	'Bsg'	basigin (Ok blood group)	520.59	550.92	513.86	1306.88	1116.8	1655.41	3.8162e-11
ENSRNOG00000004889	'Vangl2'	VANGL planar cell polarity protein 2	0	0	0.04	3.12	1.17	1.17	8.63654e-11
ENSRNOG00000014297	'Sdc4'	syndecan 4	68.15	69.62	68.36	225.49	140.51	301.29	5.67986e-10
ENSRNOG00000011044	'Clmn'	calmin	0.2	0.12	0.13	4.34	1.17	1.14	1.11642e-09
ENSRNOG00000020695	'Tead2'	TEA domain transcription factor 2	3.33	2.87	2.49	12.7	22.28	10.74	1.3152e-09
ENSRNOG00000016313	'Ctnnbip1'	catenin, beta-interacting protein 1	26.03	25.3	25.43	15.59	9.95	11.76	1.36865e-09
ENSRNOG00000060179	'Gpc3'	glypican 3	0.05	0	0	1.28	11.95	11.25	1.46149e-09
ENSRNOG00000019598	'Vegfa'	vascular endothelial growth factor A	44.52	39.29	44.75	108	332.5	348.57	1.04054e-08
ENSRNOG00000013166	'Wnt4'	Wnt family member 4	0	0	0	2.62	3.11	7.9	1.48272e-08
ENSRNOG00000004660	'Fzd6'	frizzled class receptor 6	6.61	6.04	6.5	35.05	11.53	16.45	2.68643e-08
ENSRNOG00000014751	'Ret'	ret proto-oncogene	0	0.02	0	8.93	0.09	4.83	6.42396e-08
ENSRNOG00000020792	'Etv4'	ETS variant transcription factor 4	4.42	4.67	4.76	18.24	14.57	7.82	7.66506e-08
ENSRNOG00000031643	'Dchs1'	dachsous cadherin-related 1	0.25	0.21	0.26	0	0	0	1.01018e-07
ENSRNOG00000004735	'Gzf1'	GDNF-inducible zinc finger protein 1	9.12	8.46	9.48	17.19	14.79	11.96	1.39914e-07
ENSRNOG00000008635	'Mks1'	MKS transition zone complex subunit 1	2.71	4	3.48	9.45	12.76	9.28	2.74599e-07
ENSRNOG00000020206	'Ctsd'	cathepsin D	247.84	258.75	241.18	413.47	297.78	384.82	2.89318e-07
ENSRNOG00000027030	'Adm'	adrenomedullin	5.3	5.04	5.69	16.01	33.53	112.73	2.93229e-07
ENSRNOG00000013133	'Foxa2'	forkhead box A2	0	0	0	11.08	0.09	3.46	1.17204e-06
ENSRNOG00000016595	'Hhex'	hematopoietically expressed homeobox	0	0	0	1.94	0.72	1.45	1.45233e-06
ENSRNOG00000001149	'Pxn'	paxillin	31.66	29.26	30.47	109	43.91	49.33	1.79578e-06
ENSRNOG00000001958	'Ift57'	intraflagellar transport 57	21.47	21.97	22.14	36.19	39.58	35.74	3.77304e-06
ENSRNOG00000021004	'Rasip1'	Ras interacting protein 1	0	0.04	0	0.62	1.08	1.16	4.86906e-06
ENSRNOG00000047499	'Rbm15'	RNA binding motif protein 15	3.28	2.7	3	6.23	4.24	3.63	9.67318e-06
ENSRNOG00000009495	'Src'	SRC proto-oncogene, non-receptor tyrosine kinase	52.34	50.61	45.1	34.49	14.6	17.53	1.24378e-05
ENSRNOG00000002607	'Sox9'	SRY-box transcription factor 9	2.65	3.04	3.65	12.71	4.64	5.91	1.25835e-05
ENSRNOG00000011440	'Ccdc39'	coiled-coil domain containing 39	0.06	0.12	0.22	0.67	0.8	1.05	1.33956e-05
ENSRNOG00000051965	'Smad4'	SMAD family member 4	59.06	51.23	58.85	39.02	29.43	25.68	2.77543e-05
ENSRNOG00000019423	'Dvl1'	dishevelled segment polarity protein 1	40.29	39.72	39.01	66.07	146.73	108.86	2.85115e-05
ENSRNOG00000010058	'Spry2'	sprouty RTK signaling antagonist 2	41.57	38.48	37.11	63.37	40.7	43.11	4.7381e-05
ENSRNOG00000053384	'Bmp7'	bone morphogenetic protein 7	0	0	0	1.9	0.29	0.26	9.67576e-05
ENSRNOG00000015477	'Nkx3-1'	NK3 homeobox 1	0	0	0	11.31	0.21	0.05	0.000183276
ENSRNOG00000026171	'Bbs4'	Bardet-Biedl syndrome 4	6.8	7.25	7.07	10.48	10.44	12.69	0.000354102
ENSRNOG00000005246	'Tfap2c'	transcription factor AP-2 gamma	0	0	0	0.16	0.93	1.09	0.000507654
ENSRNOG00000063618	'Cxcr2'	C-X-C motif chemokine receptor 2	0	0	0	1.33	0.17	0.32	0.000632636
ENSRNOG00000030719	'Csmd1'	CUB and Sushi multiple domains 1	0	0	0.01	0.37	0.02	0.06	0.000819445
ENSRNOG00000006094	'Cd44'	CD44 molecule (Indian blood group)	143.67	135.63	142.64	98.59	35.72	50.15	0.0019164
ENSRNOG00000004484	'Commd5'	COMM domain containing 5	16.44	13.6	16.19	20.87	21.56	23.08	0.00212458
ENSRNOG00000005606	'Med1'	mediator complex subunit 1	27.82	23.42	27.64	21.01	9.02	10.84	0.00216818
ENSRNOG00000017012	'Coq7'	coenzyme Q7, hydroxylase	14.98	12.64	14.18	26.92	14.02	25.7	0.00224873
ENSRNOG00000054264	'Nfatc3'	nuclear factor of activated T-cells 3	30.52	25.7	30.15	21.7	6.34	5.77	0.00228115
ENSRNOG00000002905	'Ccdc103'	coiled-coil domain containing 103	0.29	0	0	1.14	1.27	1.34	0.00282085
ENSRNOG00000016187	'Tmem67'	transmembrane protein 67	4.61	3.18	4.27	5.8	5.92	5.42	0.00290852
ENSRNOG00000060544	'Kdm5b'	lysine demethylase 5B	24.71	21.84	25.09	16.51	14.5	12.61	0.00329043
ENSRNOG00000004500	'Myc'	MYC proto-oncogene, bHLH transcription factor	47.29	47.82	47	60.79	68.42	54.88	0.00494465
ENSRNOG00000000609	'Ipmk'	inositol polyphosphate multikinase	8.25	7.02	7.91	22.05	8.06	8.88	0.00504697
ENSRNOG00000009284	'Foxa1'	forkhead box A1	0	0	0	0.63	0.13	0.21	0.00559663
ENSRNOG00000049906	'Foxf1'	forkhead box F1	0.38	0.24	0.18	0	0	0	0.00612372
ENSRNOG00000018708	'Ppp1ca'	protein phosphatase 1 catalytic subunit alpha	494.86	523.2	509.96	434.35	309.82	324.08	0.00835501
ENSRNOG00000020173	'Tie1'	tyrosine kinase with immunoglobulin-like and EGF-like domains 1	0	0	0	0.16	0.09	0.11	0.0106723
ENSRNOG00000019322	'Notch1'	notch receptor 1	4.71	3.86	4.8	3.58	1.68	1.14	0.0120464
ENSRNOG00000019807	'Sufu'	SUFU negative regulator of hedgehog signaling	11.36	10.65	12.66	25.18	14.72	8.28	0.0122478
ENSRNOG00000015590	'Dnaaf1'	dynein, axonemal, assembly factor 1	0.1	0	0.21	0.25	1.46	0.5	0.0126157
ENSRNOG00000009694	'Bmp4'	bone morphogenetic protein 4	0.2	0.21	0.55	2.17	0.89	0.31	0.023286
ENSRNOG00000037687	'Rspo2'	R-spondin 2	0.08	0.06	0.08	0	0	0	0.0252723
ENSRNOG00000070119	'Pbx1'	PBX homeobox 1	32.99	27.54	37.41	26.06	5.49	4.1	0.0259745
ENSRNOG00000013265	'Tgfbr2'	transforming growth factor, beta receptor 2	141.93	120.63	140.11	121.97	19.94	25.62	0.0276347
ENSRNOG00000047211	'Fzd3'	frizzled class receptor 3	1.14	0.89	1.11	6.4	0.64	1.86	0.0284559
	'Ppp3r1'	protein phosphatase 3, regulatory subunit B, alpha	101.93	93.37	103.23	89.2	29.49	48.44	0.0299488
ENSRNOG00000014011	'Dll4'	delta like canonical Notch ligand 4	0	0	0	0.05	0.05	0.25	0.0352714
ENSRNOG00000019400	'Dag1'	dystroglycan 1	111.49	99.22	110.93	99.51	17.35	30.52	0.0405349
ENSRNOG00000000461	'Brd2'	bromodomain containing 2	74.9	59.44	73.96	88.72	64.43	68.61	0.0412327
ENSRNOG00000008292	'Hif1a'	hypoxia inducible factor 1 subunit alpha	57.58	48.62	54.26	44.67	31.82	38.05	0.0423149
ENSRNOG00000018364	'Kat2a'	lysine acetyltransferase 2A	23.35	24.49	21.61	24.1	39.5	27.21	0.0474589
ENSRNOG00000029427	'Grhl3'	grainyhead-like transcription factor 3	0	0	0	0.97	0.07	0	0.0545509
ENSRNOG00000050035	'Sall4'	spalt-like transcription factor 4	0	0	0	0.51	0.12	0	0.0555653
ENSRNOG00000004221	'Lgr5'	leucine rich repeat containing G protein coupled receptor 5	3.37	3.2	2.92	17.06	2.04	2.19	0.0580312
ENSRNOG00000042646	'Cfc1'	cripto, FRL-1, cryptic family 1	0	0	0	1.44	0.6	0.2	0.0726663
ENSRNOG00000052745	'Met'	MET proto-oncogene, receptor tyrosine kinase	8.23	6.33	7.88	22.98	4.62	7.19	0.0767587
ENSRNOG00000001053	'Tmed2'	transmembrane p24 trafficking protein 2	442.34	409.22	467.75	403.66	294.33	286.66	0.0861266
ENSRNOG00000056940	'Cited2'	Cbp/p300-interacting transactivator, with Glu/Asp-rich carboxy-terminal domain, 2	174	174.2	174.61	57.99	104.66	103.73	0.0879535
ENSRNOG00000000442	'Notch4'	notch receptor 4	0.01	0.04	0.02	0.07	0.04	0.14	0.0942605
ENSRNOG00000031916	'Timeless'	timeless circadian regulator	11.61	11.47	12.8	12.7	2.22	2.22	0.0957089
ENSRNOG00000019354	'Ptch1'	patched 1	3.58	3.38	4.01	11.32	2.96	3.06	0.0972698
ENSRNOG00000013529	'Stk4'	serine/threonine kinase 4	10.13	8.81	10.08	9.86	4.48	3.47	0.101078
ENSRNOG00000059401	'Ccdc40'	coiled-coil domain containing 40	0.04	0.06	0.06	0.11	0.16	0.29	0.109751
ENSRNOG00000006749	'Tmtc3'	transmembrane O-mannosyltransferase targeting cadherins 3	9.62	7.16	8.74	9.14	1.8	3	0.119532
ENSRNOG00000017237	'Lama1'	laminin subunit alpha 1	0.04	0.03	0.02	0.02	0.09	0.1	0.122304
ENSRNOG00000003947	'Ntn1'	netrin 1	0.26	0.19	0.25	0.46	0.16	1.25	0.12268
ENSRNOG00000006831	'Pgr'	progesterone receptor	11.22	8.23	11.26	9.88	0.23	1	0.136878
ENSRNOG00000011278	'Stk3'	serine/threonine kinase 3	18.68	17.46	18.88	18.59	10.8	11.73	0.137287
ENSRNOG00000053084	'Fuz'	fuzzy planar cell polarity protein	10.69	11.01	11.33	9.79	13.14	15.37	0.146371
ENSRNOG00000016367	'Vasp'	vasodilator-stimulated phosphoprotein	110.14	106.13	105.97	83.4	76.36	68.95	0.147825
ENSRNOG00000015911	'Lrp5'	LDL receptor related protein 5	23.66	20.4	21.73	50.19	15.46	19.1	0.152057
ENSRNOG00000063135	'Gna13'	G protein subunit alpha 13	26.47	21.4	26.44	28.71	4.68	6.36	0.168937
ENSRNOG00000017915	'Dvl2'	dishevelled segment polarity protein 2	25.44	23.19	23.82	21.64	16.18	17.1	0.19647
ENSRNOG00000018232	'Srf'	serum response factor	39.83	40.92	43.62	23.33	30.52	26.73	0.198342
ENSRNOG00000007117	'Cluap1'	clusterin associated protein 1	20.78	24.83	22.62	21.13	29.99	26.54	0.264354
ENSRNOG00000003848	'Med12'	mediator complex subunit 12	16.37	14.26	15.81	14.86	9.64	11.55	0.264665
ENSRNOG00000002754	'Areg'	amphiregulin	3.03	1.67	1.86	0.84	4.46	4.01	0.270532
ENSRNOG00000052296	'Shank3'	SH3 and multiple ankyrin repeat domains 3	0	0	0	0.01	0.01	0.02	0.325875
ENSRNOG00000012199	'Sox2'	SRY-box transcription factor 2	0.09	0.04	0.05	0	0	0	0.340576
ENSRNOG00000007030	'Epha7'	Eph receptor A7	0	0	0	0.12	0	0.04	0.343555
ENSRNOG00000011470	'Tsc1'	TSC complex subunit 1	10.53	8.92	10.15	10.1	6.75	6.58	0.409294
ENSRNOG00000018059	'Ihh'	Indian hedgehog signaling molecule	0	0	0	0.04	0	0.16	0.414462
ENSRNOG00000018355	'Msx2'	msh homeobox 2	2.12	1.47	1.22	9.23	0.05	0.66	0.424092
ENSRNOG00000018445	'Agt'	angiotensinogen	0	0	0	0.05	0.05	0.05	0.441803
ENSRNOG00000015618	'Wnt5a'	Wnt family member 5A	21.8	18	20.14	46.64	8.11	14.95	0.456482
ENSRNOG00000014361	'Edn1'	endothelin 1	23.51	24.48	23.64	18.75	12.43	38.54	0.537319
ENSRNOG00000015522	'Tfap2a'	transcription factor AP-2 alpha	0.15	0.3	0.2	1.51	0	0	0.572906
ENSRNOG00000017608	'C2cd3'	C2 domain containing 3 centriole elongation regulator	5.35	4.56	5.52	7.48	2.16	2.49	0.656114
ENSRNOG00000019145	'Kdm2a'	lysine demethylase 2A	25.39	22.95	24.74	31.5	13.29	15.19	0.665961
ENSRNOG00000016812	'Adamts16'	ADAM metallopeptidase with thrombospondin type 1 motif, 16	0.02	0.03	0.06	0.03	0.02	0.02	0.676843
ENSRNOG00000010711	'Dicer1'	dicer 1 ribonuclease III	8.2	7.11	9.59	11.61	4.32	4.59	0.689078
ENSRNOG00000054172	'Ctnnb1'	catenin beta 1	320.76	288.47	312.58	357.79	246.46	186.96	0.689213
ENSRNOG00000008553	'Mthfr'	methylenetetrahydrofolate reductase	9.24	8.09	7.44	6.84	9.88	5.73	0.711872
ENSRNOG00000007692	'Ift52'	intraflagellar transport 52	33.07	31.71	29.74	26.99	27.17	27.99	0.745219
ENSRNOG00000015971	'Slc12a2'	solute carrier family 12 member 2	16.89	14.64	17.51	33.75	2.43	4.91	0.766576
ENSRNOG00000008400	'Pml'	PML nuclear body scaffold	13.71	11.57	12.33	16.75	7.46	7.36	0.786643
ENSRNOG00000017409	'Wnt6'	Wnt family member 6	0.05	0	0.06	0.04	0	0	0.792001
ENSRNOG00000006046	'Gdf7'	growth differentiation factor 7	0	0	0	0	0.01	0	0.810583
ENSRNOG00000024591	'Hs3st3a1'	heparan sulfate-glucosamine 3-sulfotransferase 3A1	0	0	0	0.15	0	0	0.810583
ENSRNOG00000037863	'Noto'	notochord homeobox	0	0	0	0	0	0.18	0.810583
ENSRNOG00000010681	'Pitx2'	paired-like homeodomain 2	0	0	0	0	0	0.06	0.810583
ENSRNOG00000057751	'Gdf2'	growth differentiation factor 2	0.04	0	0	0	0	0	0.816747
ENSRNOG00000023492	'Greb1l'	GREB1 like retinoic acid receptor coactivator	0	0	0.01	0	0	0	0.816747
ENSRNOG00000007590	'Eya1'	EYA transcriptional coactivator and phosphatase 1	0	0.06	0	0	0	0	0.816747
ENSRNOG00000059461	'B4galt1'	beta-1,4-galactosyltransferase 1	37.6	34.73	42	50.88	24.15	28	0.82344
ENSRNOG00000032574	'Scrib'	scribble planar cell polarity protein	39.48	37.81	38.61	38.59	29.95	28.22	0.836773
ENSRNOG00000071190	'Pspn'	persephin	1.26	1.66	1.26	1.01	0.93	1.9	0.847866
ENSRNOG00000003039	'Wnt3a'	Wnt family member 3A	0	0	0.04	0.07	0	0	0.872186
ENSRNOG00000012999	'Phb2'	prohibitin 2	289.48	307.92	292.36	287.87	232.7	232.96	0.903908
ENSRNOG00000001717	'Opa1'	OPA1, mitochondrial dynamin like GTPase	34.97	31.01	35.61	43.46	24.18	23.59	0.907973
ENSRNOG00000023683	'Nog'	noggin	0	0.07	0.07	0.12	0	0	0.942451
